# Supplementary material for: A Morphometric Analysis of Platelet Dense Granules of Patients with Unexplained Bleeding: A New Entity of Delta-Microgranular Storage Pool Deficiency
Source: J Clin Med. 2020 Jun 4;9(6):1734. doi: 10.3390/jcm9061734 (PMC7356033; doi:10.3390/jcm9061734)
Supplement: Supplementary file 1 [file jcm-09-01734-s001.zip]

Archive with 4 entries (3 files):
- jcm-751905-supplementary/
- jcm-751905-supplementary/Supplemental AI versus Manual Measured of 12 Index Cases Raw Data.xlsx
- jcm-751905-supplementary/Supplemental Graph Comparing AI vs Manual Measurements of Index Cases.docx
- jcm-751905-supplementary/Supplemental Total Group DG Numbers and Volumes 3.05.20.xlsx
