# Supplementary material for: A Morphometric Analysis of Platelet Dense Granules of Patients with Unexplained Bleeding: A New Entity of Delta-Microgranular Storage Pool Deficiency
Source: J Clin Med. 2020 Jun 4;9(6):1734. doi: 10.3390/jcm9061734 (PMC7356033; doi:10.3390/jcm9061734)
Supplement: Supplementary file 1 [file jcm-09-01734-s001.zip › jcm-751905-supplementary/Supplemental AI versus Manual Measured of 12 Index Cases Raw Data.xlsx]

## Sheet: Sheet1
AI calculated			AI Corrected			Manual Measurement				Case 1		Case 2		Case 3		Case 4		Cae 5		Case 6		Case 7		Case 8		Case 9		Case 10		Case 11		Case 12
104.71	42.96	17.96	79.27	27.29	12.53	71.7	6.7		0.92	0.012046	0.86	0.0043	0.68	0.0028775	0.92	0.0249921	0.7	0.0102836	0.74	0.0476194	0.77	0.026712	2.04	0.0616749	1.56	0.0315775	1.23	0.0133218	1.27	0.0108776	1.96	0.0177313
101.7	17.03	23.97	82.28	26.15	14.32	71.23	7.4		1.83	0.012046	1.72	0.0102836	1.37	0.0177313	1.83	0.0249921	1.41	0.0102836	1.48	0.0505102	1.54	0.0340802	4.08	0.106574	3.13	0.0315775	2.47	0.0315775	2.53	0.0108776	3.92	0.0249921
94.76	36.31	17.6	72.85	24.34	11.67	71.72	8.56		2.75	0.026712	2.59	0.0102836	2.05	0.0249921	2.75	0.0249921	2.11	0.0102836	2.22	0.0823133	2.31	0.0476194	6.12	0.106574	4.69	0.0616749	3.7	0.106574	3.8	0.0503484	5.88	0.0480255
98.42	26.77	17.97	72.17	22.49	11.56	61.23	6.5		3.67	0.026712	3.45	0.0102836	2.74	0.0292679	3.67	0.0249921	2.82	0.0102836	2.96	0.13068	3.08	0.0476194	8.16	0.106574	6.25	0.106574	4.94	0.106574	5.06	0.0906545	7.84	0.0480255
90.11	27.97	11.73	76.51	29.09	8.55	63.86	4.9		4.59	0.0476194	4.31	0.012046	3.42	0.0292679	4.59	0.0480255	3.52	0.012046	3.7	0.13068	3.85	0.0476194	10.2	0.106574	7.81	0.169236	6.17	0.169236	6.33	0.0906545	9.8	0.0734557
108.81	43.13	16.99	84.85	36.81	11.14	71.04	5.7		5.5	0.0505102	5.17	0.0178605	4.11	0.0292679	5.5	0.0480255	4.23	0.012046	4.44	0.13068	4.62	0.0689763	12.24	0.106574	9.38	0.169236	7.41	0.169236	7.59	0.0906545	11.76	0.0734557
102.61	27.16	17.34	82.5	33.56	12.3	72.74	6.3		6.42	0.0505102	6.03	0.0178605	4.79	0.0340055	6.42	0.0512261	4.93	0.0243891	5.19	0.13068	5.38	0.0823133	14.29	0.169236	10.94	0.25262	8.64	0.169236	8.86	0.101902	13.73	0.0734557
110.37	48.17	17.24	82.91	37.33	10.53	70.75	5.1		7.34	0.0505102	6.9	0.0243891	5.48	0.0512261	7.34	0.0512261	5.63	0.026712	5.93	0.134688	6.15	0.0823133	16.33	0.169236	12.5	0.25262	9.88	0.169236	10.13	0.142367	15.69	0.0866487
104.14	32.86	14.58	80.93	31.1	9.16	71.5	5.8		8.26	0.0595172	7.76	0.0340802	6.16	0.0512261	8.26	0.0512261	6.34	0.0340802	6.67	0.134688	6.92	0.0857698	18.37	0.169236	14.06	0.25262	11.11	0.169236	11.39	0.142367	17.65	0.096268
88.31	25.35	13.79	73.38	22.32	9.63	61.1	4.78		9.17	0.0689763	8.62	0.0476194	6.85	0.0580479	9.17	0.0512261	7.04	0.0340802	7.41	0.134688	7.69	0.0857698	20.41	0.169236	15.63	0.25262	12.35	0.169236	12.66	0.142367	19.61	0.096268
110.85	37.8	16.71	102.2	37.31	14.91	84.33	7.8		10.09	0.075512	9.48	0.0476194	7.53	0.0580479	10.09	0.0866487	7.75	0.0476194	8.15	0.134688	8.46	0.0857698	22.45	0.169236	17.19	0.25262	13.58	0.25262	13.92	0.142367	21.57	0.101334
91.78	29.09	14.51	80.33	28.39	11.36	68.73	5.1		11.01	0.0857698	10.34	0.0476194	8.22	0.0693758	11.01	0.0866487	8.45	0.0476194	8.89	0.195033	9.23	0.0963677	24.49	0.169236	18.75	0.25262	14.81	0.25262	15.19	0.142367	23.53	0.101334
87.32	16.44	18.62	77.82	18.49	13.15	65.99	7.5		11.93	0.0857698	11.21	0.0505102	8.9	0.0693758	11.93	0.0866487	9.15	0.0505102	9.63	0.195033	10	0.1	26.53	0.25262	20.31	0.359688	16.05	0.25262	16.46	0.155414	25.49	0.101334
									12.84	0.0963677	12.07	0.0505102	9.59	0.0693758	12.84	0.0866487	9.86	0.0505102	10.37	0.195033	10.77	0.114993	28.57	0.25262	21.88	0.359688	17.28	0.25262	17.72	0.22578	27.45	0.117591
									13.76	0.1	12.93	0.0823133	10.27	0.0734557	13.76	0.101334	10.56	0.0505102	11.11	0.195033	11.54	0.13068	30.61	0.359688	23.44	0.493399	18.52	0.25262	18.99	0.29359	29.41	0.18416
									14.68	0.1	13.79	0.0823133	10.96	0.0820892	14.68	0.101334	11.27	0.0505102	11.85	0.195033	12.31	0.13068	32.65	0.359688	25	0.493399	19.75	0.25262	20.25	0.29359	31.37	0.18416
									15.6	0.1	14.66	0.0857698	11.64	0.096268	15.6	0.111992	11.97	0.0595172	12.59	0.195033	13.08	0.13068	34.69	0.359688	26.56	0.493399	20.99	0.25262	21.52	0.29359	33.33	0.199937
									16.51	0.114993	15.52	0.0963677	12.33	0.096268	16.51	0.1355	12.68	0.0595172	13.33	0.199694	13.85	0.13068	36.73	0.359688	28.13	0.656714	22.22	0.25262	22.78	0.315584	35.29	0.199937
									17.43	0.134688	16.38	0.0963677	13.01	0.101334	17.43	0.1355	13.38	0.0689763	14.07	0.277757	14.62	0.134688	38.78	0.359688	29.69	0.656714	23.46	0.25262	24.05	0.315584	37.25	0.199937
									18.35	0.134688	17.24	0.1	13.7	0.101334	18.35	0.1355	14.08	0.0823133	14.81	0.277757	15.38	0.134688	40.82	0.359688	31.25	0.656714	24.69	0.359688	25.32	0.402658	39.22	0.21659
									19.27	0.134688	18.1	0.114993	14.38	0.1355	19.27	0.1355	14.79	0.0823133	15.56	0.277757	16.15	0.147005	42.86	0.359688	32.81	0.656714	25.93	0.359688	26.58	0.408764	41.18	0.21659
									20.18	0.147005	18.97	0.114993	15.07	0.1355	20.18	0.1355	15.49	0.0823133	16.3	0.277757	16.92	0.168295	44.9	0.493399	34.38	0.656714	27.16	0.359688	27.85	0.408764	43.14	0.21659
									21.1	0.147005	19.83	0.13068	15.75	0.1355	21.1	0.1355	16.2	0.0857698	17.04	0.277757	17.69	0.181487	46.94	0.493399	35.94	0.656714	28.4	0.359688	29.11	0.427048	45.1	0.234143
									22.02	0.168295	20.69	0.13068	16.44	0.14185	22.02	0.1355	16.9	0.0857698	17.78	0.282936	18.46	0.195033	48.98	0.493399	37.5	0.656714	29.63	0.359688	30.38	0.458297	47.06	0.282119
									22.94	0.181487	21.55	0.13068	17.12	0.148396	22.94	0.148396	17.61	0.0857698	18.52	0.282936	19.23	0.195033	51.02	0.656714	39.06	0.656714	30.86	0.359688	31.65	0.458297	49.02	0.384204
									23.85	0.195033	22.41	0.134688	17.81	0.148396	23.85	0.148396	18.31	0.0857698	19.26	0.282936	20	0.195033	53.06	0.656714	40.63	0.656714	32.1	0.359688	32.91	0.536016	50.98	0.464383
									24.77	0.199694	23.28	0.134688	18.49	0.148396	24.77	0.18416	19.01	0.114993	20	0.380956	20.77	0.199694	55.1	0.656714	42.19	0.852593	33.33	0.359688	34.18	0.536016	52.94	0.464383
									25.69	0.199694	24.14	0.142884	19.18	0.169236	25.69	0.208153	19.72	0.114993	20.74	0.380956	21.54	0.199694	57.14	0.656714	43.75	0.852593	34.57	0.493399	35.44	0.542612	54.9	0.478744
									26.61	0.232795	25	0.142884	19.86	0.169236	26.61	0.208153	20.42	0.114993	21.48	0.380956	22.31	0.199694	59.18	0.852593	45.31	0.852593	35.8	0.493399	36.71	0.542612	56.86	0.555007
									27.52	0.237673	25.86	0.147005	20.55	0.18416	27.52	0.208153	21.13	0.13068	22.22	0.380956	23.08	0.242527	61.22	0.852593	46.88	0.852593	37.04	0.493399	37.97	0.542612	58.82	0.571171
									28.44	0.237673	26.72	0.147005	21.23	0.18416	28.44	0.208153	21.83	0.134688	22.96	0.380956	23.85	0.277757	63.27	1.084	48.44	0.852593	38.27	0.493399	39.24	0.562727	60.78	0.604435
									29.36	0.242527	27.59	0.181487	21.92	0.18416	29.36	0.208153	22.54	0.134688	23.7	0.380956	24.62	0.277757	65.31	1.35389	50	0.852593	39.51	0.493399	40.51	0.562727	62.75	0.604435
									30.28	0.242527	28.45	0.181487	22.6	0.199937	30.28	0.208153	23.24	0.142884	24.44	0.380956	25.38	0.282936	67.35	1.35389	51.56	0.852593	40.74	0.656714	41.77	0.562727	64.71	0.604435
									31.19	0.272642	29.31	0.199694	23.29	0.199937	31.19	0.21659	23.94	0.147005	25.19	0.380956	26.15	0.282936	69.39	1.35389	53.13	1.084	41.98	0.656714	43.04	0.562727	66.67	0.69319
									32.11	0.272642	30.17	0.199694	23.97	0.199937	32.11	0.243265	24.65	0.147005	25.93	0.380956	26.92	0.298539	71.43	1.35389	54.69	1.084	43.21	0.656714	44.3	0.596841	68.63	0.69319
									33.03	0.272642	31.03	0.199694	24.66	0.199937	33.03	0.292439	25.35	0.147005	26.67	0.380956	27.69	0.298539	73.47	1.35389	56.25	1.084	44.44	0.656714	45.57	0.703077	70.59	0.750398
									33.94	0.277757	31.9	0.213612	25.34	0.199937	33.94	0.292439	26.06	0.147005	27.41	0.386715	28.46	0.298539	75.51	1.35389	57.81	1.084	45.68	0.656714	46.84	0.703077	72.55	0.790234
									34.86	0.277757	32.76	0.213612	26.03	0.199937	34.86	0.292439	26.76	0.168295	28.15	0.386715	29.23	0.298539	77.55	1.66522	59.38	1.084	46.91	0.656714	48.1	0.892637	74.51	0.790234
									35.78	0.282936	33.62	0.213612	26.71	0.199937	35.78	0.292439	27.46	0.181487	28.89	0.386715	30	0.298539	79.59	1.66522	60.94	1.084	48.15	0.656714	49.37	0.892637	76.47	0.831455
									36.7	0.282936	34.48	0.237673	27.4	0.243265	36.7	0.303009	28.17	0.195033	29.63	0.457593	30.77	0.319889	81.63	1.66522	62.5	1.084	49.38	0.656714	50.63	0.892637	78.43	0.91815
									37.61	0.282936	35.34	0.237673	28.08	0.243265	37.61	0.336237	28.87	0.199694	30.37	0.507142	31.54	0.325353	83.67	2.42407	64.06	1.084	50.62	0.852593	51.9	1.10515	80.39	0.96367
									38.53	0.282936	36.21	0.242527	28.77	0.272044	38.53	0.336237	29.58	0.199694	31.11	0.507142	32.31	0.380956	85.71	2.8775	65.63	1.084	51.85	0.852593	53.16	1.11353	82.35	0.96367
									39.45	0.282936	37.07	0.277757	29.45	0.272044	39.45	0.371811	30.28	0.199694	31.85	0.507142	33.08	0.380956	87.76	3.38422	67.19	1.35389	53.09	0.852593	54.43	1.18213	84.31	1.084
									40.37	0.298539	37.93	0.282936	30.14	0.282119	40.37	0.396869	30.99	0.213612	32.59	0.507142	33.85	0.386715	89.8	3.38422	68.75	1.35389	54.32	0.852593	55.7	1.18213	86.27	1.29669
									41.28	0.319889	38.79	0.282936	30.82	0.282119	41.28	0.396869	31.69	0.237673	33.33	0.507142	34.62	0.386715	91.84	3.38422	70.31	1.35389	55.56	0.852593	56.96	1.24304	88.24	1.94612
									42.2	0.319889	39.66	0.298539	31.51	0.303009	42.2	0.409809	32.39	0.272642	34.07	0.507142	35.38	0.386715	93.88	3.94719	71.88	1.35389	56.79	0.852593	58.23	1.32308	90.2	2.02096
									43.12	0.325353	40.52	0.319889	32.19	0.303009	43.12	0.409809	33.1	0.272642	34.81	0.507142	36.15	0.386715	95.92	4.56937	73.44	1.35389	58.02	0.852593	59.49	1.36815	92.16	2.21641
									44.04	0.369609	41.38	0.319889	32.88	0.324905	44.04	0.508349	33.8	0.277757	35.56	0.507142	36.92	0.386715	97.96	5.25371	75	1.66522	59.26	0.852593	60.76	1.3955	94.12	2.51063
									44.95	0.380956	42.24	0.325353	33.56	0.359688	44.95	0.523599	34.51	0.277757	36.3	0.507142	37.69	0.404081	100	10.8311	76.56	1.66522	60.49	0.852593	62.03	1.3955	96.08	2.92573
									45.87	0.380956	43.1	0.364021	34.25	0.371811	45.87	0.523599	35.21	0.277757	37.04	0.513348	38.46	0.433533			78.13	1.66522	61.73	1.084	63.29	1.44159	98.04	3.82996
									46.79	0.386715	43.97	0.364021	34.93	0.384204	46.79	0.523599	35.92	0.282936	37.78	0.513348	39.23	0.457593			79.69	1.66522	62.96	1.084	64.56	1.64962	100	5.69539
									47.71	0.386715	44.83	0.364021	35.62	0.384204	47.71	0.523599	36.62	0.298539	38.52	0.604265	40	0.507142			81.25	1.66522	64.2	1.084	65.82	1.64962
									48.62	0.386715	45.69	0.369609	36.3	0.384204	48.62	0.523599	37.32	0.298539	39.26	0.658327	40.77	0.513348			82.81	2.02096	65.43	1.084	67.09	1.65923
									49.54	0.386715	46.55	0.380956	36.99	0.436528	49.54	0.555007	38.03	0.319889	40	0.658327	41.54	0.513348			84.38	2.02096	66.67	1.084	68.35	1.65923
									50.46	0.386715	47.41	0.380956	37.67	0.464383	50.46	0.62154	38.73	0.325353	40.74	0.658327	42.31	0.532426			85.94	2.02096	67.9	1.35389	69.62	1.65923
									51.38	0.386715	48.28	0.380956	38.36	0.478744	51.38	0.674788	39.44	0.325353	41.48	0.658327	43.08	0.604265			87.5	2.42407	69.14	1.35389	70.89	1.68831
									52.29	0.404081	49.14	0.386715	39.04	0.478744	52.29	0.674788	40.14	0.325353	42.22	0.658327	43.85	0.658327			89.06	2.42407	70.37	1.35389	72.15	1.80659
									53.21	0.404081	50	0.386715	39.73	0.478744	53.21	0.674788	40.85	0.325353	42.96	0.658327	44.62	0.658327			90.63	2.8775	71.6	1.35389	73.42	1.97844
									54.13	0.457593	50.86	0.404081	40.41	0.478744	54.13	0.674788	41.55	0.364021	43.7	0.658327	45.38	0.665168			92.19	2.8775	72.84	1.66522	74.68	1.98892
									55.05	0.513348	51.72	0.433533	41.1	0.478744	55.05	0.674788	42.25	0.364021	44.44	0.658327	46.15	0.665168			93.75	2.8775	74.07	1.66522	75.95	1.98892
									55.96	0.513348	52.59	0.433533	41.78	0.478744	55.96	0.69319	42.96	0.369609	45.19	0.658327	46.92	0.665168			95.31	2.8775	75.31	1.66522	77.22	1.98892
									56.88	0.513348	53.45	0.475993	42.47	0.478744	56.88	0.852593	43.66	0.380956	45.93	0.658327	47.69	0.665168			96.88	3.38422	76.54	1.66522	78.48	1.98892
									57.8	0.551811	54.31	0.475993	43.15	0.508349	57.8	0.852593	44.37	0.386715	46.67	0.658327	48.46	0.685974			98.44	3.38422	77.78	1.66522	79.75	1.98892
									58.72	0.564668	55.17	0.475993	43.84	0.508349	58.72	0.874086	45.07	0.386715	47.41	0.665168	49.23	0.721035			100	3.94719	79.01	2.02096	81.01	2.01982
									59.63	0.610897	56.03	0.482235	44.52	0.53915	59.63	0.874086	45.77	0.386715	48.15	0.665168	50	0.837128					80.25	2.42407	82.28	2.01982
									60.55	0.610897	56.9	0.482235	45.21	0.555007	60.55	0.874086	46.48	0.386715	48.89	0.665168	50.77	0.837128					81.48	2.42407	83.54	2.01982
									61.47	0.610897	57.76	0.532426	45.89	0.555007	61.47	0.895937	47.18	0.404081	49.63	0.665168	51.54	0.844519					82.72	2.42407	84.81	2.07178
									62.39	0.658327	58.62	0.532426	46.58	0.571171	62.39	0.895937	47.89	0.404081	50.37	0.665168	52.31	0.866954					83.95	2.42407	86.08	2.14505
									63.3	0.658327	59.48	0.564668	47.26	0.571171	63.3	0.895937	48.59	0.404081	51.11	0.837128	53.08	0.866954					85.19	2.8775	87.34	2.76206
									64.22	0.665168	60.34	0.564668	47.95	0.571171	64.22	0.940726	49.3	0.433533	51.85	0.837128	53.85	0.904779					86.42	2.8775	88.61	2.80805
									65.14	0.685974	61.21	0.610897	48.63	0.604435	65.14	1.084	50	0.457593	52.59	0.837128	54.62	1.04544					87.65	2.8775	89.87	3.22178
									66.06	0.771141	62.07	0.610897	49.32	0.604435	66.06	1.084	50.7	0.507142	53.33	0.837128	55.38	1.04544					88.89	2.8775	91.14	3.33107
									66.97	0.844519	62.93	0.685974	50	0.656714	66.97	1.10921	51.41	0.513348	54.07	0.837128	56.15	1.04544					90.12	3.38422	92.41	3.33107
									67.89	0.866954	63.79	0.693004	50.68	0.656714	67.89	1.10921	52.11	0.513348	54.81	0.837128	56.92	1.04544					91.36	3.38422	93.67	3.52836
									68.81	0.95859	64.66	0.844519	51.37	0.656714	68.81	1.32508	52.82	0.513348	55.56	0.837128	57.69	1.07751					92.59	3.38422	94.94	3.78027
									69.72	1.02145	65.52	0.844519	52.05	0.656714	69.72	1.32508	53.52	0.513348	56.3	0.837128	58.46	1.09378					93.83	3.94719	96.2	4.40811
									70.64	1.02941	66.38	0.866954	52.74	0.674788	70.64	1.32508	54.23	0.513348	57.04	0.837128	59.23	1.11838					95.06	4.56937	97.47	6.09685
									71.56	1.04544	67.24	0.866954	53.42	0.69319	71.56	1.32508	54.93	0.532426	57.78	0.837128	60	1.11838					96.3	4.56937	98.73	6.42864
									72.48	1.07751	68.1	0.866954	54.11	0.69319	72.48	1.41274	55.63	0.532426	58.52	0.844519	60.77	1.11838					97.53	6.00318	100	7.14109
									73.39	1.11838	68.97	0.904779	54.79	0.69319	73.39	1.41274	56.34	0.532426	59.26	0.844519	61.54	1.2264					98.77	6.82075
									74.31	1.14282	69.83	0.920167	55.48	0.69319	74.31	1.5995	57.04	0.564668	60	0.844519	62.31	1.28573					100	7.70936
									75.23	1.14282	70.69	0.920167	56.16	0.69319	75.23	1.5995	57.75	0.610897	60.74	1.04544	63.08	1.29443
									76.15	1.14282	71.55	0.927813	56.85	0.69319	76.15	1.5995	58.45	0.658327	61.48	1.04544	63.85	1.32023
									77.06	1.17604	72.41	0.95859	57.53	0.69319	77.06	1.5995	59.15	0.658327	62.22	1.04544	64.62	1.35505
									77.98	1.32023	73.28	0.95859	58.22	0.711924	77.98	1.5995	59.86	0.658327	62.96	1.04544	65.38	1.36377
									78.9	1.35505	74.14	1.02941	58.9	0.790234	78.9	1.63214	60.56	0.658327	63.7	1.04544	66.15	1.36377
									79.82	1.4522	75	1.02941	59.59	0.790234	79.82	1.69875	61.27	0.665168	64.44	1.04544	66.92	1.42532
									80.73	1.46104	75.86	1.05352	60.27	0.831455	80.73	1.9094	61.97	0.665168	65.19	1.04544	67.69	1.43434
									81.65	1.46104	76.72	1.07751	60.96	0.852593	81.65	1.94612	62.68	0.672056	65.93	1.04544	68.46	1.43434
									82.57	1.46104	77.59	1.09378	61.64	0.852593	82.57	2.29799	63.38	0.693004	66.67	1.04544	69.23	1.4522
									83.49	1.56059	78.45	1.14282	62.33	0.895937	83.49	2.29799	64.08	0.721035	67.41	1.28573	70	1.56059
									84.4	1.56985	79.31	1.42532	63.01	0.91815	84.4	2.29799	64.79	0.721035	68.15	1.28573	70.77	1.56985
									85.32	1.72794	80.17	1.4522	63.7	0.96367	85.32	2.51063	65.49	0.721035	68.89	1.28573	71.54	1.59723
									86.24	1.95982	81.03	1.46104	64.38	0.96367	86.24	2.6899	66.2	0.837128	69.63	1.28573	72.31	1.59723
									87.16	2.02931	81.9	1.46104	65.07	0.96367	87.16	3.12402	66.9	0.837128	70.37	1.28573	73.08	1.60664
									88.07	2.23216	82.76	1.56059	65.75	1.03473	88.07	3.12402	67.61	0.837128	71.11	1.29443	73.85	1.64367
									88.99	2.26308	83.62	1.59723	66.44	1.05917	88.99	3.12402	68.31	0.844519	71.85	1.29443	74.62	1.70923
									89.91	2.55911	84.48	1.64367	67.12	1.084	89.91	3.12402	69.01	0.844519	72.59	1.42532	75.38	1.75643
									90.83	2.62396	85.34	1.64367	67.81	1.084	90.83	3.88828	69.72	0.844519	73.33	1.56059	76.15	1.87171
									91.74	2.78875	86.21	1.88144	68.49	1.084	91.74	4.06679	70.42	0.866954	74.07	1.56059	76.92	1.87171
									92.66	3.04814	87.07	1.88144	69.18	1.084	92.66	5.0417	71.13	0.927813	74.81	1.56059	77.69	1.88144
									93.58	3.29105	87.93	1.90102	69.86	1.084	93.58	5.32568	71.83	0.95859	75.56	1.56059	78.46	1.88144
									94.5	3.54046	88.79	1.91086	70.55	1.084	94.5	5.47158	72.54	1.04544	76.3	1.60664	79.23	1.95982
									95.41	3.85729	89.66	1.95982	71.23	1.10921	95.41	6.16115	73.24	1.04544	77.04	1.87171	80	2.22206
									96.33	4.06921	90.52	2.0392	71.92	1.1348	96.33	7.80224	73.94	1.05352	77.78	1.87171	80.77	2.31537
									97.25	4.51799	91.38	2.35711	72.6	1.21395	97.25	7.99024	74.65	1.05352	78.52	1.87171	81.54	2.62396
									98.17	4.75459	92.24	2.38874	73.29	1.24112	100	10.1496	75.35	1.05352	79.26	1.87171	82.31	2.62396
									99.08	4.75459	93.1	2.65657	73.97	1.24112			76.06	1.07751	80	1.87171	83.08	2.71151
									100	7.88835	93.97	3.05962	74.66	1.29669			76.76	1.07751	80.74	2.22206	83.85	2.78875
											94.83	3.29105	75.34	1.29669			77.46	1.09378	81.48	2.22206	84.62	2.78875
											95.69	3.33795	76.03	1.29669			78.17	1.17604	82.22	2.22206	85.38	3.01389
											96.55	3.63714	76.71	1.4428			78.87	1.17604	82.96	2.22206	86.15	3.04814
											97.41	3.73443	77.4	1.47328			79.58	1.17604	83.7	2.23216	86.92	3.23265
											98.28	4.06921	78.08	1.50419			80.28	1.29443	84.44	2.61315	87.69	3.54046
											99.14	4.06921	78.77	1.50419			80.99	1.29443	85.19	2.61315	88.46	3.72189
											100	4.37505	79.45	1.50419			81.69	1.29443	85.93	2.61315	89.23	3.77107
													80.14	1.56729			82.39	1.64367	86.67	2.61315	90	3.80795
													80.82	1.56729			83.1	1.64367	87.41	2.61315	90.77	3.96914
													81.51	1.5995			83.8	1.64367	88.15	2.61315	91.54	4.06921
													82.19	1.66522			84.51	1.75643	88.89	2.61315	92.31	4.17034
													82.88	1.66522			85.21	1.87171	89.63	3.04814	93.08	4.25941
													83.56	1.69875			85.92	1.87171	90.37	3.04814	93.85	4.37505
													84.25	1.87315			86.62	1.87171	91.11	3.05962	94.62	5.28026
													84.93	1.87315			87.32	1.87171	91.85	4.05654	95.38	5.29465
													85.62	1.87315			88.03	1.87171	92.59	4.63561	96.15	5.95321
													86.3	1.9094			88.73	1.91086	93.33	4.64881	96.92	6.83013
													86.99	2.13679			89.44	1.91086	94.07	5.26662	97.69	7.01091
													87.67	2.17635			90.14	2.02931	94.81	5.95321	98.46	8.18797
													88.36	2.21641			90.85	2.22206	95.56	5.95321	99.23	9.14356
													89.04	2.25695			91.55	2.31537	96.3	5.95321	100	11.7961
													89.73	2.38154			92.25	2.55911	97.04	8.18797
													90.41	2.4671			92.96	2.70046	97.78	10.2869
													91.1	2.51063			93.66	3.09372	98.52	10.2869
													91.78	2.59924			94.37	3.57637	99.26	11.4205
													92.47	2.78265			95.07	3.57637	100	19.2986
													93.15	2.78265			95.77	3.62482
													93.84	2.92573			96.48	3.63714
													94.52	3.02379			97.18	4.06921
													95.21	3.12402			97.89	4.75459
													95.89	3.17495			98.59	5.28026
													96.58	3.33107			99.3	8.26816
													97.26	4.06679			100	9.35876
													97.95	4.44005
													98.63	5.18239
													99.32	5.54552
													100	6.73584
