# Supplementary material for: A Morphometric Analysis of Platelet Dense Granules of Patients with Unexplained Bleeding: A New Entity of Delta-Microgranular Storage Pool Deficiency
Source: J Clin Med. 2020 Jun 4;9(6):1734. doi: 10.3390/jcm9061734 (PMC7356033; doi:10.3390/jcm9061734)
Supplement: Supplementary file 1 [file jcm-09-01734-s001.zip › jcm-751905-supplementary/Supplemental Total Group DG Numbers and Volumes 3.05.20.xlsx]

## Sheet: Controls
DENSE GRANULES	RANGE	0 dg/plat	1-2 dg/plat	3-4 dg/plat	5-6 dg/plat	7-8 dg/plat	9-10 dg/plat	>10 dg/plat	Radius (corr)	dg volume	Total Volume (nm3)	Plt count (thousd/mm3)	MPV	WBC	NE %	LY %	MO %	EO %	BA %	RBC	HGB	HCT	MCV	MCH	MCHC	RDW	PLT	MPV	Total Volume (nm3/dl)	Normal / abnormal	decr. Respnse to
4.73	0-22								78.39	2.99402e+06	1.41617e+07	326	7.5																0
5.03	0-14	7	20	24	16	20	7	6	70.82	2.21089e+06	1.11208e+07	270	8.2																0					DENSE GRANULES		0 dg/plat		1-2 dg/plat		3-4 dg/plat		5-6 dg/plat		7-8 dg/plat		9-10 dg/plat		>10 dg/plat
4.21	0-24	19	20	21	19	12	6	3	70.13	2.22996e+06	9.38815e+06	428	7.7																0
5.13	0-14	2	22	23	23	14	6	10	69.05	2.0406e+06	1.04683e+07	401	6.3																0					Mean	4.53683	Mean	10.7627	Mean	23.7966	Mean	24.661	Mean	17.1695	Mean	10.6949	Mean	6.23729	Mean	6.52542
3.72	0-17	23	27	19	12	6	6	7	69.94	2.31024e+06	8.5941e+06	167	11.5																0					Median	4.685	Median	9	Median	22	Median	25	Median	17	Median	11	Median	6	Median	6
4.48	0-27	10	32	25	12	6	8	8	69.6	2.0633e+06	9.24359e+06	667	7																0					Mode	5.27	Mode	4	Mode	21	Mode	24	Mode	19	Mode	6	Mode	7	Mode	10
4.96	0-15	16	17	18	15	14	10	10	76.72	3.03425e+06	1.50499e+07	314	6.4																0					Standard Deviation	0.957786	Standard Deviation	8.53055	Standard Deviation	7.66267	Standard Deviation	6.55378	Standard Deviation	5.85501	Standard Deviation	4.65075	Standard Deviation	2.86681	Standard Deviation	3.78908
4.93	0-22	13	13	32	14	12	6	10	74.58	2.79162e+06	1.37627e+07	322	9.7																0					Sample Variance	0.917354	Sample Variance	72.7703	Sample Variance	58.7165	Sample Variance	42.9521	Sample Variance	34.2811	Sample Variance	21.6295	Sample Variance	8.21859	Sample Variance	14.3571
4.68	0-19	16	20	29	10	8	7	11	65.1	1.8546e+06	8.67951e+06	545	6.9																0					Kurtosis	1.99534	Kurtosis	6.87034	Kurtosis	0.547849	Kurtosis	-0.371986	Kurtosis	0.941128	Kurtosis	-0.0969514	Kurtosis	0.346856	Kurtosis	-0.82927
5.53	0-26	14	21	17	18	6	11	14	69.95	2.05483e+06	1.13632e+07	503	6.7																0					Skewness	-1.2013	Skewness	2.05327	Skewness	0.639102	Skewness	-0.0987898	Skewness	0.273738	Skewness	0.0507164	Skewness	0.102923	Skewness	-0.0315387
4.77	0-22	9	21	29	19	4	10	8	68.26	1.84729e+06	8.81158e+06	484	8.4																0					Range	4.61	Range	50	Range	37	Range	29	Range	32	Range	22	Range	14	Range	14
3.74	0-20	12	28	30	8	9	2	6	73.21	2.30713e+06	8.62866e+06	344	6.9																0					Minimum	1.54	Minimum	0	Minimum	7	Minimum	9	Minimum	3	Minimum	0	Minimum	0	Minimum	0
4.3	0-18	13	28	24	11	10	4	1	67.72	2.0689e+06	8.89625e+06	351	6.9																0					Sum	272.21	Sum	635	Sum	1404	Sum	1455	Sum	1013	Sum	631	Sum	368	Sum	385
4.99	0-25	11	20	23	19	13	5	9	69.48	1.94964e+06	9.7287e+06	451	6.7																0					Count	60	Count	59	Count	59	Count	59	Count	59	Count	59	Count	59	Count	59
4.89	0-17	6	21	29	17	11	7	9	72.22	2.83191e+06	1.3848e+07	344	6.8	4.4	58.1	31	9.5	1.4	0	3.96	12.4	36.1	91.1	31.2	34.3	11.9	162	7.1	2.24338e+09
5.06	0-24	15	27	9	15	12	9	13	69.49	2.5579e+06	1.2943e+07																		0
4.25	0-24	8	34	26	17	6	5	6	76.96	2.80876e+06	1.19372e+07	304	6.8																0	normal
3.87	0-17	19	21	23	18	11	2	6	85.3	3.64842e+06	1.41194e+07	425	6.8																0
4.61	0-18	12	23	26	17	9	4	1	75.01	2.54371e+06	1.17265e+07	256	7.4																0
4.38	0-24	20	20	17	20	11	2	10	75.73	2.45719e+06	1.07625e+07	294	6.8																0	control
4.57	0-13	6	22	31	19	9	8	5	68.48	2.01518e+06	9.20939e+06	624	6.7	8.6	73.3	18.1	6.3	1.6	0.7	5.12	15.7	45.7	89.2	30.7	34.4	12.8	304	8.5	2.79965e+09	control
4.57	0-18	13	23	21	16	14	3	10	75.12	2.72122e+06	1.2436e+07	344	6.3	2.8	54.1	30.4	12.5	2.2	0.8	4.77	8	44.8	93.9	16.7	17.8 L	11.8	244	8.6	3.03438e+09	control
4.25	0-18	14	32	17	17	6	5	10	79.6	3.13353e+06	1.33175e+07	431	6.9	6.5	63.3	24.7	9.1	2.5	0.4	4.99	15.5	44.6	89.4	31	34.7	12.6	225	8.1	2.99644e+09	control
5.52	0-14	4	11	31	24	14	7	9	74.39	2.24669e+06	1.24017e+07	398	8.4	4.7	48.5	37.4	9	4.3	0.8	3.08	9.3	29	94	30.1	32	18.2	211	8.3	2.61676e+09
4.69	0-14	7	17	32	18	16	5	5	75.54	2.77452e+06	1.30125e+07	331	10.1	2.5	49.7	37	5.5	6.7	1.1	3.52	10.4	31.7	89.8	29.4	32.7	12.9	163	10	2.12104e+09
5.27	0-21	1	14	34	27	13	9	4	75.64	2.58899e+06	1.3644e+07	480	8.8	5.8	59.9	27.7	6.4	6	0	3.47	10.8	32.8	94.5	31.1	32.9	18.4	208	8.8	2.83795e+09
1.54	0-6	33	44	20	3	0	0	0	65.52	2.32136e+06	3.57489e+06	548	8.6	5.2	42.5	40.4	5.7	5.5	5.9	3.91	11.9	35.5	90.9	30.3	33.4	12.9	221	8.5	7.9005e+08
3.42	0-9	12	27	35	14	9	3	0	62.02	1.27105e+06	4.347e+06	471	9	4.4	51.5	35.2	4.2	7.3	1.8	3.85	11.5	35	90.9	30	33	12.6	193	8.6	8.38971e+08
4.56	0-23	7	27	24	22	8	7	5	74.07	2.1367e+06	9.74334e+06	512	8.7	4.4	54.2	33.1	3.8	1.1	7.8	4.32	12.9	38.1	88.1	29.8	33.8	13.6	222	8.6	2.16302e+09
3.41	0-12	19	23	32	10	8	4	4	62.75	1.41088e+06	4.8111e+06	385	8.5	4.4	38.6	40.6	9.9	7.8	3.1	3.13	9.5	29.6	94.2	30.4	32.2	19.3	206	8.9	9.91086e+08
4.81	0-23	1	23	38	20	9	5	4	79.65	2.52227e+06	1.21321e+07	491	7	3.5	54.4	30.2	6.7	8.6	0.1	3.17	10.3	31.2	98.3	32.5	33	14.5	260	7.4	3.15436e+09
4.07	0-14	5	28	36	9	12	8	2	81.92	3.1633e+06	1.28746e+07	771	7.7	10.9	69.2	17.6	4.7	7.2	1.3	4.31	11.7	35.4	82.1	27.2	33.1	14.5	340	7.2	4.37737e+09
4.85	0-11	4	15	37	19	12	9	4	64.8	1.49967e+06	7.27341e+06	293	8.3	4.6	45.5	40.6	10.5	3.4	0	3.14	9.6	29.3	93.2	30.5	32.7	17.9	192	8.9	1.39649e+09
3.84	0-15	5	35	32	14	4	6	4	69.35	1.87373e+06	7.19511e+06	349	8.1	4.4	50.7	37.8	8.6	2.8	0.1	2.97	9.1	27.9	93.8	30.5	32.5	17.7	202	8.5	1.45341e+09
5.14	0-23	4	20	28	21	12	8	7	78.02	2.53038e+06	1.30061e+07	459	8.7	4.2	56.3	22.6	6.6	6.5	8	3.7	11.1	33.7	91	29.9	32.9	13.2	197	8.6	2.56221e+09
4.87	0-14	5	21	25	16	20	9	4	69.94	1.74062e+06	8.4768e+06	422	7.6	5.1	61.8	20.4	11.3	5.6	0.9	3.74	9.4	29.8	79.7	25.2	31.6	15.1	232	7.5	1.96662e+09
5.69	0-17	3	21	24	14	14	14	10	69.78	1.89035e+06	1.07561e+07	482	8.9	4.4	48.5	38.7	6.5	5.8	0.5	3.94	11.8	35.6	90.3	30	33.1	12.7	181	8.3	1.94685e+09
5.78	0-17	0	7	25	35	17	9	7	77.08	2.25729e+06	1.30471e+07	418	7.9	4.8	64.1	20.8	8.9	5.1	1.1	3.9	9.6	30.5	78.2	24.7	31.6	15.1	223	7.8	2.90951e+09
5.54	0-17	4	15	24	27	10	8	12	70.06	1.90067e+06	1.05297e+07	324	8.7	4.6	50.5	35.3	11	2.4	0.8	2.91	8.4	26.7	91.5	28.8	31.5	17.4	210	8.8	2.21123e+09
4.26	0-33	21	25	14	18	9	6	7	69.31	1.94593e+06	8.28965e+06	382	8.6	5.2	47.7	39.3	10	3	0	3.31	9.6	30.3	91.5	29.1	31.8	20.1	202	8.9	1.67451e+09
5.53	0-23	4	24	23	20	17	7	8	71.35	2145136	1.18626e+07	378	8.1	5.9	54.7	30.9	8.8	5.5	0.1	3.14	9.3	29.2	92.9	29.7	31.9	18.4	217	8.2	2.57418e+09
5.14	0-23	6	19	25	29	8	8	7	71.11	2.05496e+06	1.05625e+07	499	8.8	4.9	52.2	36.4	5.6	5.5	0.3	4.03	11.8	36.2	89.5	29.1	32.5	13.8	193	9.1	2.03856e+09
4.38	0-10	5	23	24	22	22	4	0	64.3	1.76313e+06	7.7225e+06	503	7.9	5.4	60.4	29.2	7.9	1.5	1	3.68	10.7	32.2	87.6	29.2	33.3	13.3	241	7.7	1.86112e+09
5.82	0-24	10	14	25	19	16	5	11	70.12	1.93929e+06	1.12866e+07	347	9.9	5.2	66.1	23.8	2.5	7.6	0	3.05	9.5	29.8	97.8	31.3	32	18.4	207	10.3	2.33633e+09
4.87	0-15	4	21	25	21	18	6	5	72.87	2.35096e+06	1.14492e+07	421	8.7	5.8	51.8	35.9	7.2	2.1	3	3.97	11.9	35.4	89.2	30	33.6	13.1	190	8.9	2.17535e+09
5.59	0-23	8	22	19	14	14	9	14	75.9	2.81689e+06	1.57464e+07	352	8.9	5.1	53.9	35.4	7.9	2.6	0.2	3.13	8.9	28	89.3	28.4	31.8	20.3	203	9.1	3.19653e+09
4.27	0-15	5	25	32	22	6	4	6	80.56	2.99468e+06	1.27873e+07	326	8	6	71.3	21	5.6	1.7	0.4	3.38	10.8	32.6	96.5	32	33.1	12.1	195	8.4	2.49352e+09
4.33	0-17	7	42	16	12	10	7	6	76.47	2.68846e+06	1.1641e+07	374	8.1	4	48.1	41	7.8	2.7	0.4	3.09	9	29.1	94.2	29.1	30.9	18.3	209	8.7	2.43298e+09
4.53	0-18	5	19	34	21	13	4	4	79.18	2.81467e+06	1.27505e+07	398	7.8	4.1	49.8	37.5	9.5	2.8	0.4	3.06	9.1	28.1	91.6	29.5	32.2	19.8	202	8.2	2.57559e+09
[truncated: 12 more columns]

## Sheet: Unexplained Bleeding
DENSE GRANULES	RANGE	0 dg/plat	1-2 dg/plat	3-4 dg/plat	5-6 dg/plat	7-8 dg/plat	9-10 dg/plat	>10 dg/plat	Radius (corr)	dg volume	Total Volume (nm3)	Plt count (thousd/mm3)	MPV	WBC	NE %	LY %	MO %	EO %	BA %	RBC	HGB	HCT	MCV	MCH	MCHC	RDW	PLT	MPV	Total Volume (nm3/dl)	Normal / abnormal	decr. Respnse to
4.49	0-15	4	32	25	15	14	3	7	68.77	1.78214e+06	8.00179e+06	402	7.2	4.3	49.4	34.1	8.7	6.7	1.1	3.88	11.3	33.5	86.3	29	33.6	13.5	237	7.8	1.89642e+09
4.09	0-25	15	20	31	17	6	6	5	65.57	1.96058e+06	8.01876e+06	481	6.6	6	50.1	32	5.7	10.7	1.5	3.52	10	30.2	85.9	28.4	33.1	12.9	269	7	2.15705e+09				DENSE GRANULES		0 dg/plat		1-2 dg/plat		3-4 dg/plat		5-6 dg/plat		7-8 dg/plat		9-10 dg/plat		>10 dg/plat		Radius (corr)
3.87	0-15	12	28	25	19	7	5	4	73.99	2.07391e+06	8.02604e+06	472	6.1	3.6	61.2	31.1	6	1.3	0.4	3.77	10.9	33.8	89.6	29	32.4	14.8	208	6.5	1.66942e+09
4.16	0-15	7	23	31	21	12	3	3	65.14	1.93001e+06	8.02884e+06	401	7	4.7	57.7	31.7	8.7	1.9	0	4.02	12.8	38.5	95.7	31.7	33.1	11.8	224	7.3	1.79846e+09	control			Mean	4.55489	Mean	8.52273	Mean	24.1526	Mean	25.4675	Mean	18.6786	Mean	11.2338	Mean	5.91531	Mean	6.1875	Mean
4.03	0-21	17	28	23	7	14	4	7	70.73	1.99267e+06	8.03047e+06	123	8.7	4.4						3.42	10.8	32.4	94.5	31.5	33.3	14.4	59	8.1	4.73798e+08				Standard Error	0.0292252	Standard Error	0.275231	Standard Error	0.322097	Standard Error	0.303446	Standard Error	0.278485	Standard Error	0.218907	Standard Error	0.15441	Standard Error	0.189859	Standard Error
4.17	0-13	5	31	24	19	11	6	4	68.42	1.93289e+06	8.06016e+06	478	7.9	4.1	40	46.8	9.8	2.8	0.6	3.9	12	34.8	89	30.6	34.4	12.4	158	7.7	1.27351e+09				Median	4.49	Median	8	Median	24	Median	25	Median	19	Median	11	Median	6	Median	6	Median
3.87	0-17	9	30	24	19	12	3	3	72.39	2.08393e+06	8.06482e+06	504	7.8	6.4	67.9	26.6	3.1	1.8	0.6	3.78	11.2	33.9	89.7	29.6	33	13.6	223	8.2	1.79845e+09				Mode	4.49	Mode	7	Mode	21	Mode	24	Mode	19	Mode	8	Mode	6	Mode	4	Mode
3.7	0-17	3	41	29	12	6	3	6	69.61	2.18015e+06	8.06655e+06	478	7.4	3.7	57.4	29.6	5.2	2.5	5.3	3.21	9.8	29.3	91	30.5	33.5	13.2	232	7.1	1.87144e+09				Standard Deviation	0.530098	Standard Deviation	4.83029	Standard Deviation	5.65277	Standard Deviation	5.32546	Standard Deviation	4.88739	Standard Deviation	3.84181	Standard Deviation	2.70548	Standard Deviation	3.31031	Standard Deviation
4.95	0-32	10	28	24	12	12	3	11	64.9	1.6303e+06	8.06997e+06	225	8.2	3.7	43.6	43	9.3	4.1	0	3.71	11.7	34.1	91.8	31.5	34.3	12.7	139	8.7	1.12173e+09				Sample Variance	0.281004	Sample Variance	23.3317	Sample Variance	31.9538	Sample Variance	28.3605	Sample Variance	23.8866	Sample Variance	14.7595	Sample Variance	7.3196	Sample Variance	10.9581	Sample Variance
3.68	0-17	12	24	35	18	3	4	4	73.55	2.19663e+06	8.08359e+06	527	6.5	8.6	29.8	60.1	7.3	1.4	1.4	3.98	10.6	31.9	80	26.7	33.3	16.5	248	7.3	2.00473e+09				Kurtosis	-0.904962	Kurtosis	0.115333	Kurtosis	-0.230905	Kurtosis	0.205275	Kurtosis	0.310703	Kurtosis	0.357036	Kurtosis	-0.242696	Kurtosis	0.513148	Kurtosis
4.75	0-26	8	19	29	20	16	6	4	70	1.70225e+06	8.0857e+06	355	8	3.5	57.9	30.2	8.3	3.2	0.4	3.31	10	30.8	93	30.2	32.5	13.7	187	7.6	1.51203e+09				Skewness	0.25685	Skewness	0.697748	Skewness	0.285248	Skewness	0.160521	Skewness	0.350279	Skewness	0.575452	Skewness	0.381256	Skewness	0.656595	Skewness
5.55	0-29	12	16	19	20	11	12	10	65.18	1.45861e+06	8.09528e+06	432	8	8.7	67.3	26.6	3.1	2.7	0.3	3.74	10.9	33.1	88.3	29.2	33.1	15.6	205	8.7	1.65953e+09				Range	1.95	Range	26	Range	30	Range	32	Range	31	Range	21	Range	14	Range	19	Range
3.96	0-10	12	21	27	24	10	6	0	73.72	2.04698e+06	8.10604e+06	342	6.9	3.7	58.6	31.6	6.3	3	0.5	3.72	11.5	34.3	92.2	30.9	33.5	13.8	166	6.8	1.3456e+09				Minimum	3.68	Minimum	0	Minimum	11	Minimum	9	Minimum	7	Minimum	3	Minimum	0	Minimum	0	Minimum
4.01	0-12	8	23	26	28	10	1	4	70.9	2.0266e+06	8.12668e+06	600	7	7.2	69.7	23.7	3.3	2.7	0.6	3.7	10.6	31.4	84.8	28.7	33.8	12.8	308	7.5	2.50302e+09				Maximum	5.63	Maximum	26	Maximum	41	Maximum	41	Maximum	38	Maximum	24	Maximum	14	Maximum	19	Maximum
4.43	0-12	6	21	29	19	20	4	1	70.55	1.84831e+06	8.18803e+06	483	6.7	6						3.77	9.9	30.9	82	26.4	32.2	13.1	289	7.1	2.36634e+09						Sum	2625	Sum	7439	Sum	7844	Sum	5753	Sum	3460	Sum	1816	Sum	1881	Sum
4.52	0-17	5	24	25	20	16	8	3	68.85	1.814e+06	8.19928e+06	335	8	7.3						3.44	9.7	30	87.1	28.2	32.3	13.2	204	8.6	1.67265e+09						Count	308	Count	308	Count	308	Count	308	Count	308	Count	307	Count	304	Count
4.71	0-29	14	24	28	14	6	6	9	66.96	1.74159e+06	8.20287e+06	319	7.9	4.5	56	32.8	4.5	5.7	1	3.37	11.3	33.1	98.3	33.6	34.2	12.5	217	8.5	1.78002e+09
3.68	0-11	10	28	30	17	9	3	3	72.26	2.23007e+06	8.20666e+06	694	7.3	4.1	9.9	35	53.4	0.1	1.6	4.04	12.2	35.5	87.8	30.1	34.2	12.3	212	8.2	1.73981e+09
4.45	0-16	8	21	27	25	8	6	5	70.67	1.84433e+06	8.20726e+06	485	6.5	6	57.4	31.5	8.4	2.1	0.6	3.89	11	32.6	83.8	28.3	33.8	13.1	249	6.9	2.04361e+09
4.11	0-15	7	16	41	19	14	2	2	71.04	2.00431e+06	8.23771e+06	797	8.3	11.5	81.5	9.3	8	0.8	0.4	3.55	10.3	30.8	86.9	28.9	33.3	13.6	403	8	3.3198e+09
3.97	0-23	13	29	19	21	8	6	5	69.9	2.08131e+06	8.26279e+06	253	7.3	5.1	54.5	27.2	11.8	2	4.5	4.02	8.8	27.6	68.6	21.9	31.9	16.9	155	7.5	1.28073e+09
5.56	0-17	4	24	24	14	11	10	13	61.89	1.48819e+06	8.27434e+06	372	7.4	8.8	56.7	31.8	6.9	1.2	3.4	3.43	10.4	30.9	89.8	30.3	33.7	14.1	186	7.4	1.53903e+09
3.76	0-12	7	29	35	14	9	2	4	68.03	2.20866e+06	8.30458e+06	485	6.6	3.9	33.4	58.2	5.6	2.2	0.6	3.86	10.5	32.1	83.1	27.2	32.7	14.5	257	6.8	2.13428e+09
3.78	0-21	26	25	18	11	8	3	9	72.21	2.20192e+06	8.32327e+06	508	6.4	5	44.5	38.2	6.5	8.5	2.3	3.7	9.6	29.4	79.4	25.9	32.6	14	307	6.4	2.55524e+09
4.62	0-19	5	21	28	24	12	4	6	68.85	1.80856e+06	8.35553e+06	413	8.2	8.8	77.2	16.1	4.4	0.9	1.4	3.6	11.2	33.7	93.7	31.2	33.3	12.4	203	8.3	1.69617e+09
4.61	0-14	4	29	27	16	14	5	5	70.32	1.81306e+06	8.3582e+06	470	8.5	6.1	32.5	26.2	9.6	3.5	28.2	3.56	10.5	32.7	91.8	29.6	32.2	13.1	218	8.6	1.82209e+09
4.78	0-17	5	22	31	19	14	3	7	65.47	1.75668e+06	8.39694e+06	451	7.3	6	71.2	19.2	7	2.6	0	3.42	10.5	31.4	91.6	30.6	33.3	12.2	200	7.1	1.67939e+09
3.96	0-15	16	30	19	13	6	8	8	65.97	2.13255e+06	8.44491e+06																		0
4.35	0-32	2	41	19	18	10	6	4	72.05	1.9414e+06	8.4451e+06	405	8	4.2	55.7	34.5	6	2.9	0.9	4.39	12.7	38.1	86.8	28.9	33.3	13.1	168	7.9	1.41878e+09
4.26	0-15	7	29	26	15	13	6	5	72.53	1.98926e+06	8.47423e+06	410	7.7	4.8	60.9	30.6	6.2	2.1	0.2	4.01	11.3	34.5	85.9	28.3	32.9	13.5	223	8.1	1.88975e+09
4.03	0-23	7	28	32	21	4	4	5	71.48	2.10309e+06	8.47547e+06	432	8.2	6.1	57.6	33.4	6.9	1.8	0.3	3.36	10.3	30.1	89.7	30.5	34	11.9	236	8.1	2.00021e+09
4.08	0-17	10	28	25	16	12	4	6	69.48	2.10299e+06	8.58021e+06	285	6.9	8.4						3.62	10.1	30.4	83.9	27.8	33.1	17.3	159	7.1	1.36425e+09
3.72	0-17	23	27	19	12	6	6	7	69.94	2.31024e+06	8.5941e+06	167	11.5																0
3.99	0-14	4	22	41	20	10	2	1	74.76	2.16155e+06	8.62458e+06	412	6	6.4	27	53.9	5.5	1.6	12	3.84	11	32.4	84.2	28.8	34.2	13	290	6.3	2.50113e+09
3.74	0-20	12	28	30	8	9	2	6	73.21	2.30713e+06	8.62866e+06	344	6.9																0
5.15	0-39	10	22	31	14	8	6	10	63.25	1.67607e+06	8.63176e+06	355	7.7	8.2	76.9	14.5	6.2	2.2	0.2	3.55	10.4	31.2	87.9	29.3	33.3	14.7	208	7.7	1.79541e+09
3.91	0-14	9	35	20	13	12	7	4	75.82	2.21252e+06	8.65094e+06	332	8.4	3.8	42	47.3	6.9	3.2	0.6	5.05	9.9	31.4	32.2	19.7	31.7	15.3	246	9.6	2.12813e+09
4.3	0-21	6	27	30	12	16	7	3	68.48	2.01596e+06	8.66861e+06	404	8.2	3.3	64	30.5	3.1	2.4	0	3.07	9.5	28.9	94.1	31	32.9	14.9	246	8.4	2.13248e+09	control
4.68	0-19	16	20	29	10	8	7	11	65.1	1.8546e+06	8.67951e+06	545	6.9																0
5.15	0-20*	4	28	22	15	19	12	0	64.58	1.68966e+06	8.70174e+06																		0
3.7	0-14	18	33	15	13	9	4	8	75.2	2.36608e+06	8.75451e+06	241	8.5	3.6	50.1	38.9	6.4	3.4	1.2	3.89	11.6	34.1	87.6	29.8	34	12.5	111	8.5	9.7175e+08
5.36	0-23	10	21	15	20	15	9	10	63.38	1.63796e+06	8.77948e+06	317	7.9	4.7	63.3	26.7	2.3	1.4	6.3	3.11	8.5	26.1	83.7	27.2	32.4	16.2	178	7.8	1.56275e+09
4.53	0-14	10	20	29	19	8	7	7	65.6	1.94285e+06	8.8011e+06	323	7.8	5	61.6	27.4	7.9	2.5	0.9	3.43	11.1	32.7	95.4	32.3	33.8	12.5	185	8.1	1.6282e+09
4.77	0-22	9	21	29	19	4	10	8	68.26	1.84729e+06	8.81158e+06	484	8.4																0
4.72	0-16	7	17	32	19	12	7	6	68.24	1.86781e+06	8.81606e+06	411	6.8	4.5	58.1	33.7	5.4	2.8	0	3.2	10	29.4	91.7	31.1	33.9	12.5	188	7.2	1.65742e+09
4.41	0-15	5	21	31	26	6	5	6	71.01	2.00132e+06	8.82584e+06	750	6	7	53	37	5.1	4.6	0.3	3.75	12	35.9	95.8	32.1	33.5	13.9	335	6.2	2.95666e+09
4.52	0-21	9	26	28	14	7	6	10	65.98	1.95759e+06	8.84833e+06	252	8	3.7	63	26.2	6.5	1.8	2.5	3.02	9.3	28.1	92.8	30.9	33.3	13.9	148	7.9	1.30955e+09
3.98	0-18	20	16	19	9	16	4	7	71.96	2.22818e+06	8.86817e+06	360	7.8	7.1	72.7	20.8	3.1	3.2	0.2	3.92	11.1	34	86.6	28.2	32.6	13.5	193	8	1.71156e+09	control
4.28	0-16	6	26	28	17	15	3	5	72.58	2.07552e+06	8.88321e+06	403	6.9	5.7	50.6	28.4	5.6	11	4.4	3.65	10.6	31.4	86	29.1	33.9	13.4	214	6.7	1.90101e+09
3.99	0-14	6	30	30	12	15	4	3	73.65	2.22706e+06	8.88597e+06	312	7.5	3.4	74	16.5	8.5	0.8	0.2	3.47	10.4	31.9	91.9	29.8	32.4	14.8	170	7.9	1.51061e+09
4.3	0-18	13	28	24	11	10	4	1	67.72	2.0689e+06	8.89625e+06	351	6.9																0
4.31	0-14	6	30	27	21	6	6	4	68.58	2.07742e+06	8.95367e+06	565	8.4	6.8	43	47.2	2.9	5	1.9	3.4	10.4	32	94.1	30.6	32.5	14.5	261	8.3	2.33691e+09
4.98	0-32	14	25	21	13	9	7	11	67.45	1.80253e+06	8.97658e+06	184	8.2	4.6	66	28.4	3.3	1.4	0.9	4.17	12.6	37.7	90.4	30.3	33.5	13.9	71	8.3	6.37337e+08
4.39	0-16	7	22	27	26	11	3	4	69.22	2.05021e+06	9.00041e+06	512	7	11.5	67.6	25.2	5.5	1.2	0.5	4.29	12	36.4	84.8	28	32.9	14.9	229	7.1	2.06109e+09
5.03	0-17	10	29	21	13	8	8	12	65.56	1.78954e+06	9.0014e+06	481	8.7	4.6	59.9	29.7	7.6	2.8	0	3.43	11.2	34.1	99.6	32.7	32.8	13.9	224	8.5	2.01631e+09	control
3.77	0-11	6	31	27	19	14	2	1	76.79	2.39356e+06	9.0237e+06	470	6.9	5.2	58.7	33	5.7	1.1	1.5	3.99	11.5	34.4	86.1	28.8	33.4	13	306	6.9	2.76125e+09
4.43	0-10	8	17	28	16	24	7	0	71.68	2.03953e+06	9.03513e+06	397	6.7	4.5	33.7	58.8	4.2	3.1	0.2	3.78	10.6	31.2	82.6	28	33.9	13.1	234	7.5	2.11422e+09
4.27	0-11	4	23	30	26	9	8	1	69.98	2.12946e+06	9.0928e+06	356	8.3	4.5	59.5	31.4	6.1	2.4	0.6	4.21	12.7	38.2	90.7	30.1	33.2	13	152	8.5	1.38211e+09
3.83	0-14	9	28	28	19	12	2	2	77.61	2.37855e+06	9.10986e+06	947	6.4	5.8	38.7	50.9	5.8	4.2	0.4	4.34	10.3	31.8	73.2	23.7	32.4	13.8	364	6.7	3.31599e+09
4.37	0-34	8	33	20	18	15	2	6	71.27	2.08497e+06	9.11134e+06	251	7.5	6	68.9	23.7	4.4	2.6	0.4	4.52	13.5	40.3	89.2	29.9	33.5	13.1	142	8.3	1.29381e+09	control
5.53	0-23	3	12	31	25	12	9	8	66.2	1.6504e+06	9.12671e+06	721	7.1	6.5	54.3	36.9	5.6	3.1	0.1	3.45	10.2	31.6	91.6	29.6	32.3	14.7	306	7.3	2.79277e+09
4.02	0-21	15	27	29	9	10	4	7	71.63	2.27105e+06	9.12962e+06	507	6.3	5.1	60.2	30.9	5.7	3.1	0.1	3.65	10.7	31.9	87.3	29.4	33.6	12.5	203	6.3	1.85331e+09
3.75	0-10	10	30	25	16	13	6	0	76.6	2.44348e+06	9163032	450	8.9	6.2	73.2	18	4.7	3.9	0.2	5.22	15.6	45.1	86.3	29.9	34.6	14	131	8.8	1200357192
3.71	0-11	17	23	24	18	10	7	1	75.78	2.47261e+06	9.17337e+06	357	6.2	12.4	73	25	0.3	1.1	0.6	3.05	8.9	26.8	87.9	29.1	33.1	13.4	274	6.7	2.5135e+09
5.61	0-37	12	19	18	15	18	7	11	65.83	1.63843e+06	9.19158e+06	39	9	1.9	45.1	25.2	18.4	11.3	0	2.18	5.4	16.7	76.6	24.8	32.3	16.9	24	9.1	2.20598e+08
5.07	0-24	1	20	26	30	11	8	4	67.2	1812971	9.19176e+06	457	6.9	4.1	42.6	43.2	8	5.7	0.5	3.54	11.8	35.4	100	33.3	33.3	11.4	209	7.2	1.92108e+09
5.04	0-16	4	15	25	27	17	9	3	70.69	1.82384e+06	9.19217e+06	436	9.4	6.4	54.8	27.8	6.4	10.6	0.4	4.08	11	33.2	81.4	27.1	33.2	14	240	8.7	2.20612e+09
4.52	0-23	8	21	28	18	14	5	6	72.8	2.03428e+06	9.19495e+06	104	7.1	4.8	52	37	6.6	4.1	0.3	3.29	9.8	29.4	89.4	29.8	33.3	13.4	157	7.9	1.44361e+09
3.84	0-27	14	36	18	14	10	5	5	74.24	2397790	9.20751e+06	601	7.6	6.1	54.3	34.3	7.6	3.5	0.3	4.08	12.7	38.2	93.5	31.1	33.2	13.9	245	7.2	2255840832
4.85	0-16	3	18	30	25	12	8	4	67.98	1.89859e+06	9.20817e+06	704	7.3	7	60.2	27	6.7	4	2.1	3.88	10.1	31.8	82	26.1	31.8	16.3	320	7.2	2.94661e+09
4.57	0-13	6	22	31	19	9	8	5	68.48	2.01518e+06	9.20939e+06	624	6.7	8.6	73.3	18.1	6.3	1.6	0.7	5.12	15.7	45.7	89.2	30.7	34.4	12.8	304	8.5	2.79965e+09	control
4.92	0-17	11	29	29	11	8	3	10	68.97	1.87314e+06	9.21585e+06	443	8.5	4.7	63.1	26.9	4.7	5.2	0.1	3.57	10.4	31.6	88.5	29.1	32.8	12.6	211	8.1	1.94454e+09	control
4.54	0-23	8	18	32	27	7	3	5	71.44	2.03154e+06	9.22318e+06	527	6.5	4.6	57.6	33.8	6.8	0.5	1.3	3.87	12	35.8	92.4	31.1	33.7	12.8	229	6.8	2.11211e+09
4.19	0-14	2	24	35	23	8	6	2	76.31	2.20426e+06	9.23585e+06	117	6.5	4.9	53.4	35.9	7.2	2.9	0.6	3.78	11.5	34	89.9	30.4	33.8	12.7	140	8	1.29302e+09
4.48	0-27	10	32	25	12	6	8	8	69.6	2.0633e+06	9.24359e+06	667	7																0
4.75	0-15	6	21	33	13	17	5	5	72.41	1.95703e+06	9.29589e+06	533	6.4	6.2	59.2	28.8	8.7	3.3	0	3.84	12	35.9	93.3	31.4	33.6	12.9	229	6.5	2.12876e+09
4.61	0-12	7	16	41	12	9	8	7	74.02	2.0166e+06	9.29654e+06	439	8.2	6.5	55.2	37.9	4.3	2.2	0.4	4.71	13.9	40.4	85.9	29.6	34.4	12.4	178	8.5	1.65478e+09
4.46	0-14	8	27	22	20	10	7	6	71.25	2.08666e+06	9.30649e+06	328	8.3	5.1	61.2	25.3	6.1	5.4	2	3.68	9.9	31.9	86.7	27	31.1	15.7	193	8.4	1.79615e+09
5.6	0-29	12	22	19	13	11	5	19	64.57	1.66503e+06	9.32416e+06	387	8.9																0
4.72	0-17	7	20	28	20	14	7	4	67.97	1.98364e+06	9.36277e+06	466	5.7	5.7	34.6	54.7	5.9	1.6	3.2	3.42	9	28	81.6	26.3	32.1	14	310	5.8	2.90246e+09
4.28	0-16	7	30	24	21	8	6	4	75.52	2.19292e+06	9.3857e+06	408	10.2	6.2	54.9	35.5	6.2	2.9	0.5	4.3	12.5	36.9	85.8	29.1	33.9	13.4	176	9.6	1.65188e+09
4.21	0-24	19	20	21	19	12	6	3	70.13	2.22996e+06	9.38815e+06	428	7.7																0
3.77	0-19	14	38	17	11	10	3	7	72.44	2.49358e+06	9.40081e+06	466	6.8	6.5	61.5	25.5	6	1.6	5.4	3.99	12	35.6	89.2	30.1	33.7	12.1	219	6.7	2.05878e+09
4.52	0-12	4	28	30	19	9	2	8	74.54	2.08137e+06	9.4078e+06	561	7.9	4.6	50.2	40.3	3.1	3.5	2.9	4.02	11.8	35.1	87.2	29.3	33.5	13.1	252	8	2.37077e+09
5.43	0-26	13	22	17	21	11	4	13	62.3	1.73819e+06	9.43838e+06	512	71	9	69.2	25.7	3.7	1.2	0.2	2.93	6.6	21.9	74.8	22.5	30.1	16.7	350	7.4	3.30343e+09
3.94	0-24	17	24	24	18	8	2	7	71.76	2.39625e+06	9.44121e+06																		0
3.72	0-11	8	29	28	20	10	4	1	73.55	2.53899e+06	9.44504e+06	483	5.9	7.6	56.7	23.3	15.1	2.3	2.6	3.35	9.8	28.6	85.2	29.4	34.4	12.6	296	5.9	2.79573e+09
4.01	0-17	10	30	25	16	7	8	4	76.48	2.3558e+06	9.44676e+06	797	6.8	3.7	52.9	35.1	9.2	2.4	0.4	3.03	6	20.5	67.6	19.7	29.1	28	526	7.3	4.96899e+09
5.31	0-22	7	26	19	16	14	7	12	66.92	1.78161e+06	9.46033e+06	389	7.9	4.5	52.7	41.7	3.3	1.6	0.7	3.47	11	33.1	95.3	31.8	33.3	14.4	159	8.2	1.50419e+09
5.28	0-14	2	25	22	21	13	6	11	65.21	1.79878e+06	9.49755e+06	399	7.4	3.6	43.2	44.5	4.7	4.6	3	3.41	11	33.1	96.8	32.2	33.2	13.4	218	7.9	2.07047e+09
5.01	0-16	8	21	23	22	7	10	9	69.97	1.90126e+06	9.52532e+06	625	7.8	3.3	45	35.5	7.6	2.7	9.2	3.8	12.6	36.8	97	33.2	34.3	13.3	248	7.6	2.36228e+09
4.39	0-15	6	30	26	12	12	9	5	72.79	2.1698e+06	9.52544e+06	726	6.4	6.7	53.9	34.7	5.1	5.7	0.6	4.09	11.8	35.5	86.7	28.9	33.3	13.6	361	6.4	3.43868e+09
3.81	0-17	11	28	25	21	6	5	4	77.87	2.5114e+06	9.56845e+06	687	7	7.5	62.9	26.7	7.7	2.4	0.3	4.37	12.6	37.7	86.1	28.8	33.4	12.8	257	7.4	2.45909e+09
4.66	0-29	8	25	28	20	3	8	8	66.66	2.06034e+06	9.6012e+06	461	6.9	6.2	55.4	37.3	5.1	1.5	0.7	3.61	11.3	33.9	93.7	31.2	33.2	12.8	251	6.9	2.4099e+09
4.32	0-17	7	31	28	12	9	6	7	75.72	2.22602e+06	9.61641e+06	612	7.3	4	57.2	28.2	11.7	2.9	0	3.11	9.6	29.2	94	31	33	13	325	7	3.12533e+09
4.21	0-21	6	29	31	13	13	3	5	74.97	2.2903e+06	9.64217e+06	361	7.2	6.9	7.2.	17	8.2	2.1	0.5	4.34	13.1	39.5	90.9	30.1	33.1	14.2	131	7.7	1.26312e+09
4.24	0-22	15	21	26	21	8	3	6	69.79	2.27447e+06	9.64377e+06	355	7.8	6.1	55.3	34	4.7	1.4	4.6	3.55	11.5	34.1	96.2	32.6	33.8	13.6	192	8.3	1.8516e+09
4.76	0-23	6	18	29	27	8	6	6	72.52	2.02705e+06	9.64875e+06	442	8.5	5.4	63.3	29.6	1.5	5.2	0.4	3.87	10.8	33.4	86.1	28	32.5	15.2	212	8.9	2.04553e+09
3.75	0-18	17	22	25	16	16	3	2	75.75	2.57727e+06	9.66476e+06	469	9.2	7.8	63	26.4	5.8	4.1	0.7	3.54	11.4	34.2	96.4	32.1	33.2	13.3	207	9	2.0006e+09
4.33	0-16	14	20	33	11	11	3	8	70.07	2.2329e+06	9.66847e+06	344	7.6	4.9	51.7	35.1	9.2	3.3	0.7	4.29	12.2	37.2	86.6	28.4	32.8	12.6	190	8	1.83701e+09
4.79	0-28	9	26	21	19	8	8	9	71.25	2.02833e+06	9.71571e+06	204	8.8	5.2	58.6	32.2	5.7	3	0.5	3.8	10.7	33	86.7	28.2	32.5	16.6	152	9.8	1.47679e+09
4.99	0-25	11	20	23	19	13	5	9	69.48	1.94964e+06	9.7287e+06	451	6.7																0
3.84	0-18	15	28	23	17	8	5	4	73.98	2.53701e+06	9.74212e+06	586	7.5	4.6	62.2	16.6	5.4	1.7	4.1	3.75	10.9	33.5	89.2	29.1	32.6	15.8	288	7.3	2.80573e+09
3.91	0-12	8	25	31	21	10	1	4	76.71	2.49391e+06	9.75121e+06	686	6.9	5	53.3	37.7	6.7	2	0.3	4.19	13.3	39	93.1	31.7	34	12.6	269	7	2.62307e+09
4.65	0-18	13	21	22	16	11	11	6	74.36	2.10607e+06	9.79324e+06	759	6.5	5.5	50	42.9	5.1	1.7	0.3	3.49	10.9	31.8	90.9	31.3	34.4	12.2	311	6.6	3.0457e+09
4.3	0-18	7	23	30	19	14	4	2	76.63	2.28163e+06	9.81103e+06	638	7.1	6.6	78.3	12.1	6.9	2	0.7	4.01	9.3	29.5	73.6	23.3	31.6	20.1	366	7.3	3.59084e+09
3.99	*	9	31	29	16	8	7		74.14	2.4619e+06	9.823e+06																		0
4.38	0-16	10	21	24	22	12	7	4	73.14	2.24703e+06	9.84199e+06	388	8.9	5.1	60.6	30.6	7.7	1.1	0	3.48	9.8	30	86.2	28	32.5	15.3	200	8.7	1.9684e+09
4.57	0-11	4	20	29	23	12	11	1	70.95	2.15624e+06	9.85403e+06	498	6.7	5.2	64.8	23.9	7.4	3.5	0.4	3.83	11.5	35.1	91.6	30	32.8	13.7	267	8	2.63103e+09
3.9	0-17	15	27	22	19	5	7	5	77.34	2.53399e+06	9.88255e+06	550	8.8	9.5	62.4	24.2	7.3	5.5	0.6	4.41	12.6	37.4	84.7	28.6	33.7	12.1	242	9.1	2.39158e+09
4.66	0-13	4	22	22	30	11	6	6	69.85	2.12105e+06	9.88411e+06	589	6.9	6.3	42.6	50	5.9	1.5	0	4.05	10.9	32.3	79.7	26.8	33.7	12.2	283	7.3	2.7972e+09
4.65	0-22	7	23	31	17	14	4	6	74.4	2.13219e+06	9.91468e+06	395	7.2	7.5	68.7	25.2	4.3	1.6	0.2	3.77	12	35.5	94.3	31.8	33.6	13	177	7.1	1.7549e+09
4.25	0-12	4	32	21	16	12	12	3	76.61	2.35241e+06	9.99775e+06	363	7.4	5.1	57	33.6	3	6.3	0.1	4.28	10.9	33.8	78.9	25.5	32.2	13.6	218	8.6	2.17951e+09
4.49	0-19	8	25	27	16	13	5	6	70.1	2.23431e+06	1.0032e+07	398	7.4	6.7	53.6	27.5	7.4	3.2	8.3	3.36	9.4	27.7	82.4	28	33.9	13.5	238	7.3	2.38763e+09
3.83	0-25	16	23	22	13	7	3	6	76.34	2.6212e+06	1.00392e+07	415	6.4	4.3	31.1	63.3	3.7	1.8	0.1	3.44	9.3	29.2	84.8	27.1	31.9	20.1	320	6.9	3.21254e+09
4.07	0-34	19	31	17	11	8	6	8	72.86	2.4779e+06	1.0085e+07	232	9.3	4	53.6	34.5	3	6.9	2	3.65	10.4	31.4	86	28.4	33	15.5	174	9.4	1.7548e+09
5.32	0-20	5	17	32	17	13	5	11	68.47	1.90063e+06	1.01114e+07	427	7.7	8.4	67.1	24.4	5.8	2.4	0.3	3.6	11.4	34	94.3	31.7	33.6	13.1	211	7.5	2.1335e+09
3.98	0-15	7	31	28	16	11	5	2	80.49	2.54363e+06	1.01236e+07	416	9.2	4	33.2	51.2	13.1	1.2	1.3	4.03	10.5	32.6	80.8	26.2	32.4	13.8	202	9	2.04497e+09
4.13	0-14	6	32	21	20	13	5	3	74	2.47029e+06	1.02023e+07	916	6.3	10.6	43.6	46.1	8.3	2	0	3.81	11.2	33.4	87.5	29.3	33.5	13.5	406	6.2	4.14213e+09
4.33	0-16	4	25	26	31	9	3	3	75.75	2.35644e+06	1.02034e+07	589	7.4	3.7	46.3	43.4	5.3	2.9	2.1	3.8	11.9	35.1	92.4	31.3	33.9	12.1	243	7.3	2.47942e+09
4.98	0-18	5	21	20	38	6	2	8	69.8	2.05572e+06	1.02375e+07	595	7.6	4.1	50.2	39.3	3.9	6.4	0.2	4.28	12.5	37	86.4	29.1	33.7	13.7	245	7.4	2.50819e+09
3.75	0-14	6	35	25	19	9	3	3	73.18	2.73105e+06	1.02414e+07	376	8.9																0	Stroke
4.95	0-27	9	27	36	14	5	4	6	72.81	2.07315e+06	1.02621e+07	358	7.7	5.6	45.9	43	5	3.1	3	3.49	10.8	33	94.3	30.9	32.8	12.4	186	7.7	1.90875e+09	control
4.08	0-15	3	27	32	23	9	3	3	76.53	2.52181e+06	1.0289e+07	405	6.7	3.3	50.2	30.8	7.4	4.1	7.5	4.01	11.9	35.2	87.7	29.6	33.8	12.7	211	6.9	2.17098e+09
4.47	0-32	1	32	25	12	6	9	7	73.86	2.30434e+06	1.03004e+07	303	8																0	Normal
4.79	0-18	7	19	24	25	14	5	6	72.76	2.16686e+06	1.03792e+07	492	8.4	4.5	58.2	29.7	7.3	2.4	2.4	3.6	10.7	32.7	90.7	29.8	32.9	13.9	230	8	2.38722e+09
4.31	0-23	18	20	25	15	10	6	7	73.11	2.42061e+06	1.04328e+07	408	8.4	6.9	63.8	29	4.1	3	0.1	3.61	10.4	31.4	87	28.7	33	13.4	208	8.3	2.17003e+09
5.33	0-18	4	20	26	20	15	6	9	69.39	1.9578e+06	1.04351e+07	608	6.8	4.7	56.7	31.1	8.2	2.4	1.6	4.78	13.2	40.5	84.5	27.6	32.7	13	276	6.8	2.88008e+09
4.17	0-15	4	25	31	28	6	4	2	75.85	2.50438e+06	1.04433e+07	447	9.4	4.9	47.5	40.4	10	2	0.1	3.8	11.8	34.4	90.4	31	34.3	13.4	187	9	1.95289e+09
5.37	0-27	4	21	27	16	16	9	7	73.33	1.94737e+06	1.04574e+07	372	7.5	4	68.9	22.3	5.7	2.6	0.5	3.66	11.8	35.4	96.7	32.3	33.4	12.8	176	8.5	1.8405e+09
4.23	0-11	6	34	16	19	17	6	2	79.5	2.47388e+06	1.04645e+07	476	6.7	6	72	17.6	9.5	0.9	0	4.18	11.1	34	81.4	26.7	32.8	17.6	217	6.9	2.2708e+09
4.76	0-21	17	18	17	18	14	13	4	74.705	2198945	1.0467e+07	633	7.9	9.4	70.2	21.3	3.7	4.8	0	3.41	10.6	32.1	93.9	31	33	13	350	7.4	3.66344e+09
5.13	0-14	2	22	23	23	14	6	10	69.05	2.0406e+06	1.04683e+07	401	6.3																0
4.16	0-18	14	24	25	17	11	6	4	74.31	2.52152e+06	1.04895e+07	483	6.4	5.9	53.7	37.2	5.2	3.9	0	3.98	11.3	34.3	86.2	28.4	32.9	14.6	229	6.4	2.4021e+09
5.03	0-19	4	21	29	22	6	9	9	73.94	2.0902e+06	1.05137e+07	531	6.2	5.3	52.9	34.3	10.6	1.3	0.9	3.73	11.3	33.3	89.2	30.2	33.8	12	279	5.8	2.93333e+09
4.98	0-14	10	18	25	18	11	10	8	70.4	2.11327e+06	1.05241e+07	516	6.6	4.8	44	47.2	4.8	1.9	2.1	3.6	10.1	30	83.1	27.9	33.6	13.6	277	6.4	2.91518e+09
5.02	0-29	9	24	21	20	16	4	6	74.2	2.09709e+06	1.05274e+07	469	7.1	4	48.9	36.6	8.4	3.3	2.8	3.69	10.1	31	83.8	27.4	32.6	13.6	173	7.9	1.82124e+09
4.83	0-18	12	22	23	16	11	5	11	72.33	2.18365e+06	1.0547e+07	405	7.7	5.1	59.8	31.9	2.8	4.9	0.6	3.73	11	33	88.5	29.4	33.2	14.9	198	7.4	2.08831e+09
4.22	0-18	9	27	23	19	13	1	8	77.45	2.50265e+06	1.05612e+07	291	8	5.9	49.1	38.4	4.3	8.2	0	3.99	10.7	32.3	80.9	26.8	33.1	13.3	193	8.5	2.03831e+09
5.18	0-27	2	26	26	26	8	7	5	72.48	2.04563e+06	1.05963e+07	431	9.4	4.6	59.4	32	6.1	2.2	0.3	3.84	11.7	34.8	90.6	30.5	33.7	13.3	212	9.3	2.24642e+09
4.57	0-18	15	20	26	18	8	2	11	72.48	2.3224e+06	1.06134e+07	444	8	5.5	56.4	30.8	7.1	4.7	1	3.67	10.4	31.3	85.2	28.4	33.3	15.3	270	8.2	2.86561e+09
4.07	0-18	6	33	33	17	6	1	4	75.48	2.61258e+06	1.06332e+07	509	7.4	2.9	35.7	46.2	11	2.5	4.6	3.24	11	33.6	103.6	34	32.7	13.4	234	7.3	2.48817e+09
4.69	0-12	6	21	31	22	13	8	9	75.76	2.26735e+06	1.06339e+07	545	7.2	4.1	57.8	32	6.1	3	1.1	3.3	10.1	31	94.1	30.6	32.5	13.1	272	7.5	2.89241e+09
4.78	0-22	8	23	22	21	9	12	6	72.7	2.22625e+06	1.06415e+07	447	7	5.4	51.1	28.3	13.7	6	0.9	4.45	14.2	41.2	92.5	31.9	34.5	13	192	6.9	2.04317e+09
4.61	0-27	14	23	27	13	9	4	10	74.71	2.30995e+06	1.06489e+07	249	9.6	4.7	59.2	19.5	10.5	5.9	4.9	3.93	11.9	35.7	90.9	30.3	33.3	12.9	120	9.4	1.27786e+09
4.78	0-18	12	28	15	17	13	7	8	75.74	2.23437e+06	1.06803e+07	266	7.9	3.9	51.6	37.1	3.7	6.9	0.7	3.53	11.1	32.9	93.3	31.4	33.6	15.2	150	8.5	1.60204e+09
4.36	0-15	6	19	37	22	9	2	5	75.59	2.46374e+06	1.07419e+07	359	7.8	5.5	70.7	20.2	5.5	1.9	1.7	3.85	10.9	32.9	85.2	28.4	33.3	14.9	198	8	2.1269e+09
5.36	0-19	7	17	24	23	17	5	7	73.13	2.00652e+06	1.07549e+07	417	8.4	4.4	52.4	34.1	5.8	6.7	1	3.61	11.3	33.5	92.8	31.3	33.7	14.5	296	7.6	3.18347e+09
4.38	0-24	20	20	17	20	11	2	10	75.73	2.45719e+06	1.07625e+07	294	6.8																0	control
4.87	0-17	5	29	15	21	14	10	6	71.97	2.21361e+06	1.07803e+07	385	8.5	7.4	60.1	33.7	1.8	4.4	0	3.45	10.4	30.8	89.1	30	33.7	13.1	216	8.7	2.32854e+09
4.16	0-13	16	13	31	22	8	5	6	78.35	2.59167e+06	1.07813e+07	309	7.3																0
4.49	0-15	7	20	27	19	20	6	2	74.24	2.41738e+06	1.08541e+07	563	7.7	5.9	72.5	19.3	5.9	1.5	0.8	4.23	12.1	37	87.4	28.7	32.8	13	277	7.9	3.00657e+09
4.08	0-15	6	31	25	24	5	6	4	76.25	2.69293e+06	1.09872e+07	473	7.3	7.3	65.7	23.5	8.3	2.2	0.3	4.18	12.6	37.9	90.6	30.2	33.3	13.6	264	6.5	2.90061e+09
4.7	0-14	8	30	15	19	10	12	6	72.54	2.3405e+06	1.10004e+07	290	8.8	4.7	54.7	34	9	2.3	0	4.05	12.7	37	91.2	31.5	34.5	11.6	119	8.8	1.30904e+09
4.74	0-12	2	17	27	28	20	4	2	78.51	2.33056e+06	1.10469e+07	447	7.3	7	61.4	27.1	5.1	5.7	0.7	3.71	10.7	31.4	84.5	28.9	34.2	12.8	220	7.7	2.43031e+09
4.97	0-34	14	22	24	15	5	4	14	72.34	2.22514e+06	1.10589e+07	362	9.7	5.1	48.8	34.9	7.7	8.4	0.2	4.2	12.4	36.3	86.3	29.4	39.1	13.5	174	9.4	1.92425e+09
4.63	0-17	6	32	23	16	8	9	6	72.46	2.39178e+06	1.1074e+07	476	8.5	4.3	54.7	32.1	8.5	4.2	0.5	3.4	11.4	33.9	99.8	33.4	33.5	12.4	289	9.1	3.20038e+09
5.03	0-14	7	20	24	16	20	7	6	70.82	2.21089e+06	1.11208e+07	270	8.2																0
4.97	0-25	15	21	23	18	8	4	11	73.7	2.23835e+06	1.11246e+07	683	8.1	4.1	55.1	29	10.9	2.7	2.3	4.52	12.8	38.7	85.6	28.2	33	19.2	292	8.3	3.24839e+09
4.26	0-22	11	25	27	20	8	5	4	72.73	2.63988e+06	1.12459e+07	417	8.9	5.7	63.2	22.3	8.7	4.9	0.9	3.38	10	30.4	90.1	29.5	32.7	13.5	227	8.7	2.55281e+09
5.35		5	21	21	15	22	10	7	67.56	2.1029e+06	1.12505e+07	475	7.2																0	Abnormal	Risto, Epi, Sec wave for ADP
4.85	0-27	12	22	24	11	11	10	10	71.09	2.32035e+06	1.12537e+07	318	7.3	5	72.2	21.8	2.2	0.8	3	3.76	11.7	35.3	93.8	31.1	33.1	11.8	185	7.5	2.08193e+09
5.17	0-23	11	15	16	26	11	11	10	74.28	2.18854e+06	1.13147e+07	166	8.2	6.3	70.9	18.5	6	3.5	1.1	3.56	10.9	32.4	91	30.7	33.7	14.4	69	7.7	7.80717e+08
4.58	0-14	8	32	15	21	12	3	9	76.9	2.47678e+06	1.13436e+07	191	9.2	4.5	49.7	34.9	8.4	4.8	2.2	3.69	11.4	34.3	93	30.9	33.2	13.3	105	8.8	1.19108e+09
4.13	0-21	12	28	22	20	8	5	5	76.45	2.74865e+06	1.13519e+07	319	6.3	6.5	72.7	20.1	4.8	2	0.4	3.4	10.7	33.4	97.9	31.6	32.2	14.2	171	6.4	1.94118e+09
5.53	0-26	14	21	17	18	6	11	14	69.95	2.05483e+06	1.13632e+07	503	6.7																0
3.84	0-12	10	27	26	20	10	6	1	79.4	2.96013e+06	1.13669e+07	482	8	4.8	74	20.8	2.1	2.6	0.5	4.03	12.1	36.5	90.6	30	33.1	13.4	187	8.4	2.12561e+09
4.57	0-27	17	22	24	11	7	11	9	76.34	2.49063e+06	1.13822e+07	361	7.1	2.7	66.1	27.8	2.8	3.2	0.1	3.1	7.8	25.2	81.2	25.3	31.1	15.7	255	7.3	2.90245e+09
4.51	0-15	4	26	24	23	9	7	7	79	2526889	1.13963e+07	775	6.8	14.7	81.5	12.6	4.7	0.9	0.3	4	10.7	32.6	81.4	26.7	32.8	12.7	377	7.4	4.29639e+09
5.08	0-18	8	17	21	22	16	8	8	76.19	2.24996e+06	1.14298e+07	509	6.9	7.6	66.7	24.2	5.7	2.6	0.8	4.05	10.4	31.6	78	25.8	33	15.7	227	7.4	2.59456e+09
4.37	0-14	8	28	17	23	13	8	3	78.36	2.6169e+06	1.14358e+07	446	6.4	3.2	54	39.1	5.6	0.8	0.5	3.69	8.4	26.5	71.8	22.7	31.6	16.1	230	7	2.63024e+09
4.47	0-23	9	18	28	25	11	5	5	74.16	2.55996e+06	1.1443e+07	181	6.5	5.9	34	54.9	8.7	2	0.4	2.96	10.3	31.1	105	34.9	33.3	15.9	187	8	2.13985e+09
3.7	0-19	18	30	16	16	12	4	4	80.23	3.10047e+06	1.14717e+07	252	7.9	6.7	37.1	54.8	1.1	6	1	3.61	9.5	29.4	81.4	26.4	32.4	17.2	184	8.4	2.1108e+09
5.61	1-19	0	17	33	24	14	3	9	73	2.04617e+06	1.1479e+07	260	6.3	4.1	46.9	43.6	7.5	2	0	3.22	10	29.4	91.1	31.2	34.2	11.8	166	6.8	1.90552e+09
3.98	0-21	11	34	16	17	11	7	4	79.01	2.88475e+06	1.14813e+07	559	7.5	8	62.7	27.7	5.5	4	0.1	3.26	9.1	29.7	91.1	28.1	30.8	15.2	333	7.3	3.82328e+09
4.64	0-18	4	17	39	23	8	5	5	73.39	2.48062e+06	1.15101e+07	519	7.8	5.3	45.6	42.4	4	7.8	0.2	4.46	9.9	30.6	68.6	22.3	32.4	16	287	7.7	3.30339e+09
4.4	0-17	5	28	33	16	8	4	6	76.9	2.62334e+06	1.15427e+07	327	6.7	3.3	53.7	30.7	4.3	7.7	3.6	4.42	13.7	39.6	89.5	30.9	34.5	13.3	149	7	1.71986e+09
4.29	0-11	2	28	26	22	14	4	4	79.6	2.69083e+06	1.15437e+07	545	7.8	6.4	60.7	28.3	6.6	4.3	0.1	3.58	11.3	33.9	94.5	31.7	33.5	13.4	240	8.1	2.77048e+09
4.53	0-17	2	26	34	21	9	5	4	75.3	2565520	1.16218e+07	529	7	5.6	50.4	35.7	4.8	1.9	7.2	3.62	11.4	33.4	92.2	31.5	34.2	12.7	240	7	2.78923e+09
3.94	0-14	7	32	22	21	11	5	2	82.81	2.95884e+06	1.16578e+07	361	7.2	4.7	37.6	52.8	2.9	6.3	0.4	2.65	8.7	25.4	95.8	32.7	34.1	12.7	191	7.8	2.22665e+09
3.73	0-15	12	37	17	18	7	6	4	81.47	3.12746e+06	1.16654e+07	448	8.2	9.1	64.2	24.4	7.7	3.6	0.1	3.98	11.9	35.7	89.6	29.8	33.3	12.8	194	7.9	2.26309e+09
3.72	0-15	13	26	27	20	7	5	3	82.2	3.13814e+06	1.16739e+07	598	6.4	8.4	49.7	43.7	4.4	1.7	0.5	3.69	10.5	31.9	86.4	28.5	32.9	13	303	6.9	3.53718e+09
5.62	0-26	3	21	25	25	7	3	17	68.46	2.07932e+06	1.16858e+07	347	6.5	8.6	77	17.2	2.3	3.2	0.3	4.4	13.5	40.3	91.4	30.6	33.5	12.4	209	6.8	2.44233e+09	control
4.61	0-18	12	23	26	17	9	4	1	75.01	2.54371e+06	1.17265e+07	256	7.4																0
4.48	0-15	6	29	23	17	13	8	4	81.95	2.61764e+06	1.1727e+07	258	7.1	5.8	63.7	30.5	4	1.5	0.3	3.37	10.4	30.7	91.1	30.9	33.9	12.6	154	7.5	1.80596e+09
4.31	0-12	11	24	19	24	12	6	4	77.71	2.72282e+06	1.17354e+07	594	6.1	5.6	53.8	37.3	4.4	3.9	0.6	3.37	8.9	26.4	78.3	26.4	33.7	14.6	359	6.3	4.21299e+09
3.87	0-12	5	31	32	11	14	6	1	68.04	3.04642e+06	1.17896e+07	325	7.2	5.7	60.9	29.7	4.9	3.5	1	3.85	11.4	34.7	90.1	29.6	32.8	14.3	194	7.9	2.28719e+09
4.26	0-22	9	22	30	20	10	6	3	76.08	2.77338e+06	1.18146e+07	297	7.4	4.4	67.2	21.1	6	5.6	0.1	3.35	10.9	32.9	98.4	32.6	33.1	12.3	195	6.9	2.30385e+09
4.2	0-12	10	20	36	21	8	4	2	79.63	2.81852e+06	1.18378e+07	245	7.2	5.6	68.8	23.5	4.4	3.3	0	3.95	11.5	35.4	89.6	29	32.4	14.5	210	8.4	2.48594e+09	control
4.82	0-16	6	27	28	16	8	8	7	78.24	2.45672e+06	1.18414e+07	307	8	4.1	63.1	29.7	3.5	0.9	2.8	3.94	12.7	37.6	95.4	32.3	33.8	12.5	146	7.6	1.72884e+09
4.49	0-21	3	21	38	26	5	2	4	79.05	2.64283e+06	1.18663e+07	329	9.1	7.3	64.8	26.4	5.3	3.1	0.4	3.81	11.3	33.9	88.8	29.7	33.4	13.6	141	9	1.67315e+09
5.25	0-25	6	16	24	24	17	8	5	77.34	2.26092e+06	1.18698e+07	335	9.5	3.8	60.4	31.8	4.6	3	0.2	3.94	12.3	36.2	91.8	31.2	34	13.1	162	9.4	1.92291e+09
4.47	0-18	8	28	27	16	10	5	8	75.82	2.65926e+06	1.18869e+07	429	6.6	5.1	53.8	32.3	6.7	4.8	2.4	3.92	11.4	34.2	87.1	29.2	33.5	12.2	221	6.8	2.627e+09
3.82	0-9	5	29	32	17	14	3		82.31	3.11279e+06	1.18909e+07	355	6.2	4.4	40.6	52.6	3.7	2.9	0.2	3.43	9.5	28.6	83.3	27.8	33.3	13.4	227	7.2	2.69922e+09
4.43	0-18	7	28	24	18	11	6	6	79.7	2.69247e+06	1.19276e+07	537	8.3	11.8	24.9	64.8	6.6	3.6	0.1	3.64	10.1	30	82.5	27.9	33.8	15.2	280	8.4	3.33974e+09
5.28	0-23	3	14	28	30	9	8	8	76.47	2.25935e+06	1.19293e+07	711	8.7	5.4	61.1	30.9	5.5	2.2	0.3	3.45	11.3	34.2	99.2	32.7	32.9	11.8	261	8.3	3.11356e+09
4.25	0-24	8	34	26	17	6	5	6	76.96	2.80876e+06	1.19372e+07	304	6.8																0	normal
4.17	0-17	8	26	32	13	12	7	3	79.83	2.86812e+06	1.196e+07	498	8.9	6.4	56.5	33.6	5	4.6	0.3	3.71	11.7	34.5	93.1	31.4	33.7	14	190	9.1	2.27241e+09
3.72	0-17	4	30	24	18	11	7	6	84.94	3.21514e+06	1.19603e+07	341	7.3	9.9	68.3	22.1	9.2	0.2	0.2	2.73	8.4	25.1	91.8	30.9	33.6	13	208	7.3	2.48775e+09
4.09	0-16	9	26	28	16	13	4	4	75.81	2.92931e+06	1.19809e+07	663	6.2	5.9	58.4	33.4	2.2	5.3	0.7	3.88	10.6	32	82.3	27.3	33.2	13.3	361	6.3	4.3251e+09
3.84	0-17	7	31	27	19	11	3	2	83.39	3.12973e+06	1.20182e+07	527	6.8	5.3	46.6	41.6	8.6	2.9	0.3	3.91	10	29.9	76.4	25.5	33.3	14.5	305	7.3	3.66554e+09
5.35	0-19	4	17	24	22	16	7	10	72.61	2.24667e+06	1.20197e+07	398	8.8	7.2	58.6	32.7	6.3	1.9	0.5	3.63	10.8	32.2	88.8	29.7	33.5	12.4	196	8.9	2.35586e+09
4.6	0-12	4	24	21	28	12	7	4	79.56	2.613e+06	1.20198e+07	786	6.4	4.5	42.1	50.5	4.7	2.4	0.3	3.8	11.6	34	89.5	30.5	34.1	12.3	289	6.8	3.47372e+09
4.45	0-15	7	29	21	20	12	5	6	75.58	2.70108e+06	1.20198e+07	484	6	10.4	76.3	15.9	6.6	1.1	0.1	3.28	9.6	28.4	86.6	29.2	33.7	12.9	287	6.1	3.44969e+09
5.29	0-30	10	23	23	11	15	5	13	72.42	2.27616e+06	1.20409e+07	267	8.6	5.7	63.1	27.9	8	1	0	3.77	12	35.9	95.1	31.8	33.4	12	141	9	1.69777e+09	Stroke
4.44	0-42	11	28	33	15	7	2	4	75.53	2.71227e+06	1.20425e+07	531	8.4	5	57.7	26.8	7.8	3.5	4.2	3.57	9.2	28.9	80.8	25.8	31.9	14.4	324	8.3	3.90176e+09
5.54	0-23	3	19	25	21	15	9	8	76.53	2.18536e+06	1.21069e+07	524	6.8	4.9	49.7	43	4.8	2.5	0	3.99	12.2	35.9	89.9	30.5	33.9	13.6	246	6.9	2.9783e+09
4.37	0-17	5	24	31	19	11	8	2	82.94	2.78452e+06	1.21684e+07	777	8.3	5.8	58.2	29	9	3.5	0.3	3.84	11.6	35.5	92.4	30.3	32.8	14.4	279	8.4	3.39497e+09
4.41	0-16	5	25	29	20	12	4	5	74.91	2.76307e+06	1.21852e+07	191	7.4	3.6	61.7	19.7	9.6	9	0	3.15	10	29	92	31.7	34.4	12.8	126	7.6	1.53533e+09
4.32	0-14	3	28	26	25	10	5	3	81.9	2822385	1.21927e+07	382	7.4	6.3	55.8	34.2	7.6	1.8	0.6	3.8	10.2	31.3	82.3	26.8	32.6	15.2	194	7.2	2.36538e+09
4.26	0-31	19	29	25	7	8	3	10	76.31	2.86297e+06	1.21962e+07	365	7.7	6.8	59.1	35.7	3.6	1.5	0.1	3.58	10.8	32.9	91.9	30.2	32.8	13.3	205	7.9	2.50023e+09
3.68	0-16	12	34	19	17	11	3	4	81.23	3.32705e+06	1.22435e+07	577	6.7	8	74.5	18	1	6.4	0.1	3.74	10.1	31.2	83.3	27	32.4	14	341	7.5	4.17505e+09
4.97	0-21	5	23	26	19	13	5	9	74.5	2.47981e+06	1.23246e+07	412	7	5.4	56.7	32.4	7.3	3.4	0.2	3.95	10.6	32.4	82	26.9	32.7	13.3	209	7.5	2.57585e+09
4.35	0-16	7	29	32	12	4	8	8	80.21	2.84919e+06	1.2394e+07	248	7.2	5.4	64.3	31.2	2.1	2.1	0.3	3.22	9.5	27.3	84.6	29.6	34.9	13.9	221	8.1	2.73907e+09
4.57	0-18	13	23	21	16	14	3	10	75.12	2.72122e+06	1.2436e+07	344	6.3	2.8	54.1	30.4	12.5	2.2	0.8	4.77	8	44.8	93.9	16.7	17.8	11.8	244	8.6	3.03438e+09	control
4.49	0-16	7	18	26	29	13	4	3	79.87	2.77045e+06	1.24393e+07	225	6	4.3						3.53	10.6	32.3	91.6	30.1	32.8	15.8	172	7.5	2.13956e+09
4.03	0-15	8	33	24	15	10	6	4	76.54	3.09931e+06	1.24902e+07	474	6.6	4.2	36.8	44.7	12.1	6.1	0.3	3.78	11	34.2	90.5	29.1	32.1	12.2	316	6.8	3.94691e+09
3.89	0-10	6	32	29	14	14	5	0	83.58	3.21278e+06	1.24977e+07	446	6.7	5	32.9	49.3	6.4	6.2	5.2	3.55	11.2	32.7	92.1	31.5	34.1	12.4	225	7.1	2.81199e+09
4.57	0-17	8	25	23	18	14	6	6	78.15	2.73637e+06	1.25052e+07	478	7	6	57.2	32.9	8	1.6	0.3	4.2	11.9	35	83	28.3	34.1	12.5	233	7.2	2.91372e+09
4.39	0-22	10	29	18	22	6	8	7	77.42	2.85053e+06	1.25138e+07	405	5.8																0	Stroke
5.17	0-23	11	21	28	12	7	4	17	72.69	2.42901e+06	1.2558e+07	292	8	4.4	51.9	39.4	6.9	1.7	0.1	3.72	11.3	34.6	93	30.5	32.8	14.7	149	7.9	1.87114e+09
4.35	0-17	13	31	14	17	9	10	6	83.84	2.8933e+06	1.25858e+07	327	7.8	5.8	30.1	54.2	6.3	1.1	8.3	3.45	10.8	32.2	93.2	31.3	33.6	13.3	159	7.8	2.00115e+09
4.88	0-32	16	19	25	16	8	7	9	72.611	2580545	1.25931e+07	362	8.3	4.3	52.1	32.6	6.9	5.4	3	4.15	12.3	37	89.1	29.7	33.3	13.4	168	7.9	2.11563e+09
4.64	0-14	7	19	26	21	16	7	4	79.66	2.71491e+06	1.25972e+07	173	8.8	3.4	42.3	48.9	6	2.2	0.6	3.36	9.2	28.1	83.5	27.4	32.8	15.5	109	9	1.37309e+09
5.36	0-23	2	22	29	19	13	7	8	70.07	2.35165e+06	1.26049e+07	506	8.8	13.9	74.2	13.7	9.5	2.6	0	5.27	15.6	49.1	93	29.6	31.8 L	16.2	149	12.6	1.87813e+09
3.91	0-27	20	29	20	14	9	4	4	78.56	3.23289e+06	1.26406e+07	542	8.2																0	Stroke
4.07	0-17	18	30	25	12	8	3	4	78.08	3.10754e+06	1.26477e+07	283	7.5	6.1	71	21.9	3.7	3.4	0	3.19	10.1	30.6	95.8	31.8	33.2	12.7	118	8.3	1.49243e+09
4.7	0-14	2	24	23	23	20	5	3	79.86	2.69155e+06	1.26503e+07	289	8.9	6	68.9	23.1	1.8	5.9	0.3	4.02	12.8	39	96.9	31.9	32.9	15.4	157	9.6	1.98609e+09
4.01	0-14	12	30	20	21	8	5	4	77.16	3.16035e+06	1.2673e+07	389	6.6																0	Abnormal	Epi, Risto
4.69	0-17	9	21	24	18	13	12	3	79.88	2.7212e+06	1.27624e+07	274	7.9	2.3	43.8	42.2	9.4	4.6	0	3.74	11.5	35.1	93.8	30.9	32.9	15.8	156	7.9	1.99094e+09
4.1	0-12	14	20	28	23	10	0	5	77.98	3.11297e+06	1.27632e+07	406	7.6	7.1	74	18.2	2.8	4.6	0.4	4.29	13.9	42.8	99.9	32.3	32.3	15.4	144	7.6	1.83789e+09
4.26	0-24	7	19	24	20	9	14	8	76.19	2.99823e+06	1.27725e+07	306	7.8	4.3	64.1	30.3	4	1.3	0.1	3.45	10.6	32.2	93.2	30.7	32.9	12.3	164	8.3	2.09468e+09	control
4.45	0-14	3	23	35	15	12	10	2	80.83	2.88061e+06	1.28187e+07	582	6.3	5.7	50.6	38.9	8	2.5	0	4.83	9	29.3	60.6	18.6	30.7	16.3	378	7.6	4.84548e+09
5.2	0-20	9	21	21	18	13	13	5	73.43	2.46564e+06	1.28213e+07	394	6.9																0	Stroke
5.45	0-18	2	23	20	21	15	9	10	73.99	2.35257e+06	1.28215e+07	202	6.1	4.4	51.7	34.4	9.7	2.9	1.3	3.67	11	32.8	89.2	29.9	33.5	12.3	110	6.4	1.41037e+09
4.67	0-21	12	21	20	23	8	9	7	80.57	2.74591e+06	1.28234e+07	678	6.7	3.9	57.8	34	3.7	4.1	0.4	3.82	10.8	31.2	81.7	28.2	34.5	13.9	260	6.4	3.33408e+09
5.12	0-19	1	28	28	16	7	10	10	76.03	2.50488e+06	1.2825e+07	372	6	3.9	56.8	34.4	7.8	0.8	0.2	3.7	9.6	28.7	77.5	25.8	33.3	17.9	322	7.4	4.12965e+09
5.27	0-29	7	31	14	17	13	6	12	70.63	2.44377e+06	1.28787e+07	337	7.4																0
4.28	0-17	10	20	32	16	13	4	5	83.16	3.01936e+06	1.29229e+07	512	6.4	5.4	73.7	15.5	8.2	2.2	0.4	3.81	11.9	35.7	93.7	31.3	33.3	14.3	277	6.5	3.57964e+09
4.39	0-17	15	17	32	12	10	8	6	80.25	2.94772e+06	1.29405e+07	167	8.6	3.6	55.2	38.4	5.1	0.9	0.4	3.77	10.7	32.8	86.9	28.3	32.6	14.3	137	9.8	1.77285e+09
5.06	0-24	15	27	9	15	12	9	13	69.49	2.5579e+06	1.2943e+07																		0
3.9	0-19	13	32	21	18	8	3	5	78.32	3.32519e+06	1.29682e+07	487	6.4	6.4	57.3	32.2	5.9	4.6	0	2.56	8.1	23.6	92.1	31.5	34.2	12.6	355	6.4	4.60372e+09
5.39	0-21	11	14	27	19	14	4	12	73.25	2.4065e+06	1.29711e+07	388	6.3	5.7	57.4	34.1	3.2	4.9	0.4	3.13	9.7	28	89.4	30.9	34.5	13.1	278	6.6	3.60595e+09
5.08	0-22	4	27	20	18	17	6	9	77.89	2.55724e+06	1.29908e+07	351	7.1	3.7	62	34	2.2	1.4	0.4	3.63	10.9	33.5	92.2	30.1	32.6	15.2	195	7.8	2.5332e+09
3.69	0-21	1	38	34	11	6	6	4	87.28	3.5391e+06	1.30593e+07	470	6.7	4.1	51.3	39.6	6.9	1.6	0.6	3.77	10.5	32	84.7	27.9	33	13.2	238	6.7	3.10811e+09
4.01	0-23	12	25	25	24	6	4	5	79.41	3.25958e+06	1.30709e+07	305	7.8	2.9	50	35.7	12	2.3	0	3.14	10.3	30.9	98.4	32.8	33.3	12.6	145	7.9	1.89528e+09	migraine
4.49	0-17	4	25	36	11	12	8	4	82.94	2.92241e+06	1.31216e+07	583	6.5	5.6	55.1	38.7	3.9	1.8	0.5	3.62	9.6	28.9	79.5	26.4	33.1	13.8	271	6.9	3.55596e+09
4.25	0-18	14	32	17	17	6	5	10	79.6	3.13353e+06	1.33175e+07	431	6.9	6.5	63.3	24.7	9.1	2.5	0.4	4.99	15.5	44.6	89.4	31	34.7	12.6	225	8.1	2.99644e+09	control
5.29	0-19	9	15	19	24	18	8	7	74.47	2.52948e+06	1.3381e+07	541	6.7	7.4	66.2	22.4	4.5	2.7	4.2	4.09	10.4	32.5	79.4	25.4	31.9	14.8	353	7.2	4.72348e+09
3.94	0-21	14	25	26	15	12	4	4	80.79	3.41621e+06	1.34599e+07	244	7.2	5.1	53.3	34.1	4.7	7.8	0.1	3.67	10.4	32.2	87.7	28.3	32.3	15.1	163	8.5	2.19396e+09
5.58	0-23	5	15	25	21	17	9	9	75.81	2.41832e+06	1.34942e+07	348	7.5	6.3	54.3	31.8	6.6	6.8	0.5	3.69	12.4	36.1	97.7	33.5	34.3	12.8	190	8.4	2.56391e+09
5.21	0-21	2	16	29	27	18	3	5	79.83	2.59093e+06	1.34988e+07	575	7.3	6	63.4	28.8	4.1	2.8	0.9	3.82	12.2	36	94.1	31.9	33.9	13	229	7.4	3.09121e+09
3.8	0-27	14	30	27	15	7	4	3	80.91	3.55403e+06	1.35053e+07	378	8.2																0
5.47	0-29	17	20	21	9	12	10	11	76.44	2.48592e+06	1.3598e+07	453	8	3.7	44.6	46.3	8.1	0.6	0.4	3.25	10	30.8	94.7	30.8	32.5	14.4	214	8.5	2.90997e+09
3.73	0-18	22	17	32	15	7	2	6	84.1	3.65508e+06	1.36335e+07	288	6.2	4	44.7	43.8	4.9	6	0.6	3.99	11.5	35	87.6	28.8	32.9	13.8	241	7	3.28566e+09
3.98	0-16	8	29	25	20	15	1	3	87.71	3.43995e+06	1.3691e+07	367	7	4.8	46.9	33.8	6.6	2.4	10.3	3.69	11.4	34.1	92.4	31	33.6	13.1	173	7.6	2.36855e+09
4.93	0-22	13	13	32	14	12	6	10	74.58	2.79162e+06	1.37627e+07	322	9.7																0
4.67	0-17	6	27	18	24	12	9	4	77.69	2.94712e+06	1.3763e+07	283	93	4.5	62.9	26.7	8.7	1.3	0.4	4.26	13.2	38.5	90.3	31	34.3	12.5	127	9.3	1.74791e+09
4.98	0-21	14	23	20	14	8	11	10	78.82	2.76652e+06	1.37773e+07	341	9.2	4.8	48.5	40.8	8.3	2.4	0	3.37	10.6	31.1	92.2	31.6	34.2	13.3	173	9.3	2.38347e+09
5.56	0-15	2	17	25	28	16	5	7	77.7	2.47808e+06	1.37781e+07	503	7.3	3.9	48.4	27.9	8.2	3.6	11.9	3.96	11.5	34.4	86.9	29	33.3	13.2	234	7.3	3.22408e+09
5.48	0-18	5	28	21	15	10	6	15	73.6	2.52125e+06	1.38165e+07	576	7.6																0
4.89	0-17	6	21	29	17	11	7	9	72.22	2.83191e+06	1.3848e+07	344	6.8	4.4	58.1	31	9.5	1.4	0	3.96	12.4	36.1	91.1	31.2	34.3	11.9	162	7.1	2.24338e+09
5.34	0-17	0	18	37	15	12	10	8	79.43	2.60839e+06	1.39288e+07	279	8	3.5	51.7	37.1	0.2	10.6	0.4	3.9	11.3	33.6	86.2	29.1	33.7	12.7	189	8.8	2.63255e+09
3.92	0-8	3	27	34	26	10			89.86	3.57664e+06	1.40204e+07	240	7.3	4.7	42.7	46.2	7	3.8	0.3	3.67	10	30.8	83.7	27.3	32.5	14.9	193	9.5	2.70594e+09
4.33	0-22	6	39	24	24	5	0		81.53	3.24321e+06	1.40431e+07																		0
3.83	0-17	3	39	28	14	9	6	1	84.08	3.66938e+06	1.40537e+07	488	7.1	5.4	51.1	35.2	9.9	3.2	0.5	3.78	11.3	34	90	29.9	73.2	13.8	218	7.1	3.06372e+09
5.02	0-21	6	16	29	19	19	6	5	79.67	2.80089e+06	1.40605e+07	546	7.4	7.1	67.3	18.6	7.5	5.8	0.8	3.72	9.2	28.5	76.6	24.7	32.2	18.4	306	7.5	4.3025e+09
4.02	0-13	18	20	24	18	8	8	4	83.06	3.50151e+06	1.40761e+07	348	7.9	5.5	56.2	33	5.9	4.7	0.2	4.18	11.8	35.9	85.7	28.3	33	13.2	202	7.9	2.84337e+09
3.87	0-17	19	21	23	18	11	2	6	85.3	3.64842e+06	1.41194e+07	425	6.8																0
5.61	0-16	7	15	24	17	17	8	12	77.62	2.56532e+06	1.43914e+07	340	7	6.4	76.2	19.4	3.5	0.6	0.3	3.81	12.1	36.1	94.7	31.8	33.5	12.4	136	7.4	1.95724e+09
4.52	0-14	7	21	20	31	11	6	4	79.66	3.18877e+06	1.44132e+07	344	7	4.7	59.8	28.6	5.9	3.5	2.2	4.02	11.7	34.3	85.2	29.2	34.3	12.9	194	6.8	2.79617e+09
4.14	0-14	4	28	26	23	13	2	4	87.57	3.48823e+06	1.44413e+07	465	7.9	6.2	63.9	23.4	6.7	5.4	0.6	3.53	11.7	33.9	95.9	33	34.4	13.1	213	8.5	3.07599e+09
4.98	0-14	8	15	21	23	22	8	3	78.16	2.90991e+06	1.44914e+07	473	7.2	4.5	64.7	21.4	8.1	5.6	0.2	4.19	13.2	39.7	94.5	31.6	33.4	13.7	176	7.2	2.55048e+09
5.26	0-26	2	16	32	24	15	7	4	76.88	2.7849e+06	1.46486e+07	257	7.7	4.5	53.6	25.3	2.9	17.8	0.4	1	3.2	9.2	91.9	31.5	34.3	12.9	258	7.8	3.77934e+09
5.27	0-20	10	24	18	15	13	9	11	73.59	2.78148e+06	1.46584e+07	324	9.2																0
4.88	0-18	4	23	24	21	13	8	7	81.71	3.03385e+06	1.48052e+07	620	6.6	7.1	63.7	29.7	5.6	0.8	0.2	3.71	11.4	32.8	88.4	30.8	34.8	12.2	293	6.8	4.33792e+09
5.24	0-16	5	19	23	24	10	7	12	78.25	2.87102e+06	1.50441e+07	297	7.1	2.5	59.6	30.7	7.1	2	0.6	3.77	11.6	34	90.2	30.8	34.2	12.2	153	7.1	2.30175e+09
4.96	0-15	16	17	18	15	14	10	10	76.72	3.03425e+06	1.50499e+07	314	6.4																0
5.15	0-16	2	22	29	20	12	4	11	78.5	2.93987e+06	1.51404e+07	391	7.7	5.2	59.8	30.2	6.9	2.1	1	3.22	9.7	29.1	90.1	30	33.2	15.8	210	7.5	3.17947e+09	stroke
4.62	0-17	6	25	27	22	10	4	6	81.57	3.2783e+06	1.51458e+07	518	8.4	4.7	40.9	44.8	7.9	1	5.4	3.62	9.9	30.1	83.1	27.3	32.8	13.5	259	8	3.92275e+09
4.49	0-15	11	19	25	24	10	5	6	86.28	3.37404e+06	1.51495e+07																		0
5.41	0-15	1	19	28	29	17	2	5	78.8	2.80354e+06	1.51671e+07	457	6.5	5.8	62.9	25.8	4.7	6.5	0.1	3.58	11.1	32.6	91.1	31.1	34.1	13.4	324	6.9	4.91415e+09
5.53	0-28	2	28	23	21	9	7	8	82.46	2.74279e+06	1.51676e+07	495	6.7	5.4	45.3	43.6	7.3	2.8	1	3.85	12.1	36	93.5	31.5	33.7	13	207	7.3	3.1397e+09
3.85	0-14	8	22	39	16	9	5	1	88.86	4.00935e+06	1.5436e+07	582	7.4	4.3	42.7	42.7	9.3	4.4	0.9	3.23	9.9	29.9	92.6	30.6	33	17.8	282	7.6	4.35295e+09
5.19	0-14	9	15	20	21	19	9	7	77.13	2.99406e+06	1.55392e+07	570	6	9.1	63.6	30.2	3.6	0.8	1.8	3.47	9.9	29.4	84.6	28.5	33.7	15.2	331	6.1	5.14347e+09
5.1	0-16	7	19	24	18	18	8	6	80.5	3.1363e+06	1.59951e+07	265	7.9	6.9	52	32.8	11.7	3.2	0.3	3.63	9.8	29.3	80.6	27	33.4	14	159	7.8	2.54322e+09
4.65	0-27	7	21	32	22	7	6	5	84.73	3.45446e+06	1.60632e+07	491	7.1	4.8	55.2	37	5.3	1.6	0.9	3.49	11.1	32.7	935	31.8	34	12.3	228	7.2	3.66241e+09
4.71	0-21	4	26	25	30	8	2	5	88.68	3.44191e+06	1.62114e+07	266	8.1	4.2	47	39.4	12.7	0.9	0	3.18	11.9	35.4	111.5	37.5	33.6	13.6	130	7.9	2.10748e+09
4.64	0-23	19	19	23	10	12	10	9	85.58	3.62346e+06	1.68128e+07	444	7.2	8.5	65.4	22	9.3	3	0.3	3.83	11.1	33.9	88.5	28.9	32.6	15	319	7.9	5.36329e+09
5.39	0-26	12	21	23	15	12	6	11	83.42	3.14882e+06	1.69721e+07	518	6.6	3.7	37.3	52.1	4.5	1.8	4.3	3.42	10.8	32.2	64.1	31.6	33.6	13.1	242	7.2	4.10726e+09
4.57	0-16	17	11	25	16	19	6	6	77.38	3.74684e+06	1.71231e+07	352	6.7	5.3	55	26.5	7.9	10.2	0.4	3.8	11.4	32.9	86.7	29.9	34.5	12.4	221	6.9	3.7842e+09
4.37	0-14	7	17	30	26	14	3	3	89.4	3.94711e+06	1.72489e+07	426	6.3	3.6	22.9	63.2	11.3	2	0.6	3.89	11.4	34.1	87.6	29.4	33.5	13	215	6.1	3.70851e+09
5.4	0-29	4	21	24	23	14	7	7	80.51	3.37018e+06	1.8199e+07	240	8.9	4.3	50.9	37.3	7	4.1	0.7	3.57	10.7	32.3	90.4	29.9	33	14.7	138	9.2	2.51146e+09
4.99	0-15	4	20	24	24	13	10	5	84.64	3.67534e+06	1.83399e+07	319	8.1	5.4	55.4	36.5	5	2.5	0.6	4.59	11.1	35.5	77.4	24.3	31.4	15.4	157	8.1	2.87937e+09
4.64	0-14	5	24	26	24	14	2	5	85.05	3.95777e+06	1.8364e+07	367	7.7	3.7	51.5	40	5.7	2.2	0.6	3.44	11.9	36.4	105.6	34.5	32.7	14.1	150	7.9	2.7546e+09
5.46	0-26	6	24	20	17	12	11	10	83.03	3.39135e+06	1.85168e+07	230	7.5	6.4	67.4	25.8	3.8	2.7	0.3	3.84	11.4	32.9	85.7	29.7	34.7	12.8	141	8.2	2.61086e+09
5.07	0-21	5	28	22	15	11	9	10	89.7	3.67033e+06	1.86086e+07	447	7	5.5	49.9	40.3	5.4	3.9	0.5	4.32	11.6	35.3	81.5	26.9	33	14	250	7.4	4.65215e+09
5.18	0-16	15	17	24	18	9	7	10	84.38	3.60553e+06	1.86767e+07	247	8.1	4.9	62.7	28.1	7.1	2.1	0	3.74	12.2	36.1	96.6	32.6	33.8	11.8	147	9.4	2.74547e+09
5.13	0-22	5	27	26	16	12	1	13	83.88	3.64408e+06	1.86941e+07	579	6.7	7.5	62	24.1	10	3.9	0	2.17	9.1	27.4	126	42	33.3	15	403	6.7	7.53374e+09
5.37	0-16	0	17	32	20	12	12	7	88.5	3.50244e+06	1.88081e+07	336	5.9	8.1	45.9	39.4	12.9	1.3	0.5	4.01	10.6	31.8	79.4	26.5	33.4	13.2	228	6.5	4.28825e+09
5.32	0-20	4	23	25	16	14	11	7	83.95	3.63235e+06	1.93241e+07	135	8.8	6.3	60.3	32.4	3.7	3.5	0.1	3.62	11.2	32.5	89.8	30.8	34.3	11.9	117	9.7	2.26092e+09
4.95	0-17	4	28	18	26	9	6	9	90.5	4.08066e+06	2.01993e+07	963	7.1	8.6	64.6	28	4.3	2.9	0.2	4.3	13.2	39.5	91.9	30.7	33.4	14	322	7.5	6.50417e+09
4.47	0-15	10	22	27	13	19	6	3	89.25	4.5404e+06	2.02956e+07	618	7.8	3.4	50.2	40.1	7	1.4	1.3	3.59	10.8	32.1	89.3	30.1	33.6	13.5	296	7.4	6.0075e+09
5.63	0-17	3	16	24	17	22	9	9	86.06	3.7343e+06	2.10241e+07	602	7.4	7.1	42.3	44.3	5.2	7	1.2	4	11.7	34.8	87	29.3	33.6	15.2	261	7.9	5.48729e+09
5.02	0-16	0	19	29	26	16	6	4	89.77	4.49014e+06	2.25405e+07	476	8.4	4	60.2	30.8	3.8	4.2	1	4.07	11.9	35.1	86.2	29.2	33.8	13.1	203	8.6	4.57573e+09
5.5	0-19	5	15	22	19	24	10	5	94.5	4.88452e+06	2.68648e+07	302	7.8	4.1	46.2	43.9	7.2	2.7	0	3.21	10.3	29.9	93.1	32	34.4	13.3	181	7.7	4.86254e+09
5.46	0-26	6	16	27	21	11	8	11	48.2	6.66236e+06	3.63765e+07	335	8	7.8	70.1	22.3	6.5	0.5	0.6	3.18	10.1	30.5	95.7	31.7	33.1	13.6	158	8.3	5.74748e+09
5.51	0-16	9	13	18	26	17	4	13	54.11	8.83336e+06	4.86718e+07	377	10	9.2	73.1	15.6	3	5.5	2.8	3.5	10.8	33.2	94.8	30.8	32.4	14.2	182	9.6	8.85827e+09
5.5									65.99	1.47777e+06	8.12772e+06																		0
4.59									68.73	1.78147e+06	8.17696e+06																		0
4.18									63.86	1.95939e+06	8.19024e+06																		0
4.25									69.92	2.10194e+06	8.93323e+06																		0	Normal
4.29									71.23	2.13585e+06	9.16281e+06																		0
4.58									80.34	3.53139e+06	1.61738e+07																		0	Hyper
4.11									70.75	2.28201e+06	9.37904e+06																		0
4.73	0-22								78.39	2.99402e+06	1.41617e+07	326	7.5																0
4.06									72.74	2.33163e+06	9.4664e+06																		0
5.27									70.64	1.80714e+06	9.52364e+06																		0	Normal
4.44									79.39	2.74501e+06	1.21878e+07		8.2																0	Normal
4.48									85.53	3.49895e+06	1.56753e+07																		0	Normal
3.71									84.33	3.89224e+06	1.44402e+07																		0	Normal
4.75									69.12	2.02313e+06	9.60986e+06																		0	Abnormal	ADP, Epi
4.11									74.4	2.39905e+06	9.86011e+06																		0
4.11									71.72	2.68292e+06	1.10268e+07																		0
4.45									71.5	2.23159e+06	9.93059e+06																		0	Normal
4.67									74.57	2.19217e+06	1.02374e+07		7.3																0	Normal
4.92									72.83	2.09066e+06	1.02861e+07																		0	Abnormal	ASA free for only 2 days
4.27									76.17	2.67846e+06	1.1437e+07		7.5																0	Normal
[truncated: 5 more columns]

## Sheet: DG SPD
DENSE GRANULES	RANGE	0 dg/plat	1-2 dg/plat	3-4 dg/plat	5-6 dg/plat	7-8 dg/plat	9-10 dg/plat	>10 dg/plat	Radius (corr)	dg volume	Total Volume (nm3)	Plt count (thousd/mm3)	MPV	WBC	NE %	LY %	MO %	EO %	BA %	RBC	HGB	HCT	MCV	MCH	MCHC	RDW	PLT	MPV	Total Volume (nm3/dl)		DENSE GRANULES
0.09									48.73	695896	62630.6																		0
0.2	0-6	89	9	1	1	0	0	0	53.57	912773	182555	588	7.1	5.5	56.7	32.7	8.1	2.3	0.2	3.54	10.3	31.3	88.2	29.1	33	13.3	314	6.9	5.73221e+07		Mean	2.24836	0 dg/plat		1-2 dg/plat		3-4 dg/plat		5-6 dg/plat		7-8 dg/plat		9-10 dg/plat		>10 dg/plat		Radius (corr)		dg volume
0.22	0-3	88	10	2	0	0	0	0	58.07	1.05498e+06	232096	149	7.7	5	46	36.1	5.8	7.3	4.8	3.43	11	33.4	97.5	32.1	32.9	13.6	75	7.1	1.74072e+07		Standard Error	0.0411043
0.28	0-5	84	12	3	1	0	0	0	58.75	1.17387e+06	328684	14	6.7	5.1	22.7	69	4.9	3.4	0	3.22	8.1	25.2	78.1	25.1	32.1	18	183	7.4	6.01491e+07		Median	2.33	Mean	30.8034	Mean	34.8161	Mean	18.685	Mean	8.38055	Mean	3.82241	Mean	1.74522	Mean	1.59615	Mean	75.9548	Mean
0.35	0-5	79	19	2	1	0	0	0	53.14	935853	327549	130	6.5	3.5	39.7	47.5	10.2	2	0.6	3.85	10.9	32.9	85.4	28.4	33.2	14.2	54	7.1	1.76876e+07		Mode	1.15	Standard Error	0.763258	Standard Error	0.359159	Standard Error	0.367183	Standard Error	0.241321	Standard Error	0.142273	Standard Error	0.0814732	Standard Error	0.0821422	Standard Error	11.8721	Standard Error
0.37	0-5	79	18	3	1	0	0	0	48.79	692437	256202	414	7.2	6.8	69.9	23.1	4.3	1.4	1.3	3.91	11.9	35.7	91.1	30.4	33.3	12.7	181	6.9	4.63725e+07		Standard Deviation	0.918201	Median	27	Median	34	Median	19	Median	8	Median	3	Median	1	Median	1	Median	63.86	Median
0.47	0-9	73	23	3	0	0	1	0	57.7	1.10296e+06	518389	368	6.1	9.1	57.5	33.1	3.4	2.9	3.1	2.22	8.1	24.5	110.6	36.7	33.2	13.9	241	5.9	1.24932e+08		Sample Variance	0.843092	Mode	20	Mode	34	Mode	21	Mode	8	Mode	1	Mode	0	Mode	0	Mode	65.78	Mode
0.47	0-3	67	29	4	0	0	0	0	63.89	1.57689e+06	741136	205	8.4	5.1	52.4	39.8	2.8	5	0	3.64	10.6	33	90.5	29.1	32.1	12.6	164	8.5	1.21546e+08		Kurtosis	-1.03674	Standard Deviation	16.5998	Standard Deviation	7.8112	Standard Deviation	7.98569	Standard Deviation	5.24839	Standard Deviation	3.09424	Standard Deviation	1.76817	Standard Deviation	1.77701	Standard Deviation	264.672	Standard Deviation
0.48	0-5	70	22	7	1	0	0	0	51.87	817006	392163	378	8	5	60.1	28.7	6.4	1.2	3.6	3.75	11.9	35.5	94.4	31.6	33.4	12.7	178	7.9	6.9805e+07		Skewness	-0.242951	Sample Variance	275.552	Sample Variance	61.0148	Sample Variance	63.7713	Sample Variance	27.5456	Sample Variance	9.57433	Sample Variance	3.12644	Sample Variance	3.15776	Sample Variance	70051.1	Sample Variance
0.49	0-7	76	18	4	1	1	0	0	64.89	1.42177e+06	696665	237	7.6	4.4	61.6	27.1	6.5	4.1	0.7	3.95	12	35.8	90.5	30.4	33.5	11.9	186	8.3	1.2958e+08		Range	3.58	Kurtosis	0.481027	Kurtosis	1.16218	Kurtosis	1.48425	Kurtosis	0.138968	Kurtosis	-0.171113	Kurtosis	0.53629	Kurtosis	1.34285	Kurtosis	496.138	Kurtosis
0.52	0-7	74	21	4	1	1	0	0	61.3	1.42914e+06	743152																		0		Minimum	0.09	Skewness	0.872822	Skewness	-0.301642	Skewness	0.265278	Skewness	0.498625	Skewness	0.738457	Skewness	0.982123	Skewness	1.22195	Skewness	22.2646	Skewness
0.52	0-5	73	20	6	1	0	0	0	62.08	1.48874e+06	774144	317	7.9	4.2	68	19.4	7.4	4.2	1	3.56	11.4	33.8	94.6	31.9	33.7	12.6	134	7.9	1.03735e+08		Maximum	3.67	Range	88	Range	53	Range	64	Range	29	Range	14	Range	10	Range	10	Range	5925.8	Range
0.53	0-4	65	30	5	0	0	0	0	61.66	1.29875e+06	688339	360	7.5	6	65.8	29.1	2.3	1.9	0.9	3.54	11	34.1	96	31.2	32.4	13.3	190	7.4	1.30784e+08		Sum	1121.93	Minimum	3	Minimum	3	Minimum	1	Minimum	0	Minimum	0	Minimum	0	Minimum	0	Minimum	36.2	Minimum
0.53	0-4	66	27	7	0	0	0	0	79.55	3.24988e+06	1.72244e+06	311	7.4	5.6						4.49	14.3	42.7	95	31.8	33.4	13.9	179	8.3	3.08316e+08		Count	499	Maximum	91	Maximum	56	Maximum	65	Maximum	29	Maximum	14	Maximum	10	Maximum	10	Maximum	5962	Maximum
0.54	0-5	64	32	3	1	0	0	0	59.95	1.41707e+06	765216	468	6.2	4.8	53.2	34.2	9.6	2.9	0.1	4.12	11.7	34.4	83.5	28.4	34	12.1	246	6.1	1.88243e+08		Sum	1.93759e+09	Sum	14570	Sum	16468	Sum	8838	Sum	3964	Sum	1808	Sum	822	Sum	747	Sum	37749.5	Sum
0.57									66.54	1.9188e+06	1.09372e+06																		0		Count	499	Count	473	Count	473	Count	473	Count	473	Count	473	Count	471	Count	468	Count	497	Count
0.6	0-5	63	32	4	1	0	0	0	56.4	1.04322e+06	625935	245	7.6	4.6	45.1	41.3	6.3	6.8	0.5	3.59	11	32.9	91.4	30.6	33.5	13.3	164	7.6	1.02653e+08
0.65	0-5	60	34	5	1	0	0	0	59.45	1.22905e+06	798879	393	5.1	4.7	22.1	63.7	9.2	3.1	1.9	3.07	7.9	24.8	80.7	25.8	32	14.2	311	5.1	2.48451e+08
0.65									89.38	5.50263e+06	3.57671e+06																		0
0.66	0-4	56	37	7	0	0	0	0	55.08	1.09106e+06	720099	398	8.3	6.3	62.1	33.3	2.9	1.7	0	4.01	13.2	38.4	95.6	33	34.5	12.6	99	8.4	7.12898e+07
0.66	0-5	62	32	5	2	0	0	0	62.56	1.68129e+06	1.10965e+06	364	6.2	2.9	36.3	37.1	22	4.3	0.3	3.79	11	32.4	85.4	29	33.9	13.2	221	6.2	2.45234e+08
0.66	0-6	63	30	5	2	0	0	0	66.86	1.78402e+06	1.17745e+06	261	8.5	5.6	51.7	30.7	3.3	13.8	0.5	4.54	13.3	40.5	89.2	29.3	32.8	13.8	124	9	1.46004e+08
0.68	0-4	56	38	7	0	0	0	0	56.49	1.05256e+06	715742	526	7.2	5.2	60.9	26	8.9	1.7	2.5	4.44	13.1	39.4	88.8	29.5	33.2	12.5	231	7.1	1.65336e+08
0.69	0-4	54	41	5	0	0	0	0	54.6	920131	634890	349	7.4	4.3	53.6	40.4	3.4	2.6	0	3.18	8.9	27.4	86.1	28.1	32.6	14.8	233	6.9	1.47929e+08
0.7									80.76	3131831	2.19228e+06																		0
0.71	0-6	63	30	7	1	0	0	0	50.32	951219	675365	437	8.4	9.5						3.97	12.3	37.3	94	31	32.9	12.2	162	8	1.09409e+08
0.71	0-12	91	5	1	1	0	1	1	73.47	2.20672e+06	1.56677e+06	278	6.3	4	70.1	23.1	4.8	1	1	4.01	12	35.8	89.4	29.9	33.4	12.8	130	6.6	2.0368e+08
0.72	0-7	65	28	6	1	1	0	0	45.82	505629	364053	383	8.5	5.4	49.2	37.1	8.5	5.1	0.1	3.92	11.7	35.7	90.9	29.9	32.9	14	180	8.4	6.55296e+07
0.73	0-7	58	36	5	0	1	0	0	46.52	801327	584969	550	6.7	6.2	76.2	21.3	1.6	0.9	0	3.54	10.2	31.1	87.7	28.9	32.9	13.5	317	7	1.85435e+08
0.73									60.64	1.52544e+06	1.11357e+06																		0
0.75	0-5	63	33	3	3	0	0	0	46.2	611435	458576	517	6.8	3.3	48	44	3.7	3.1	1.2	3.51	10.3	31.5	89.9	29.3	32.6	14	230	7	1.05473e+08
0.76	0-6	6	30	6	3	0	0	0	59.65	1.23931e+06	941879	632	7.9	4.7	62.7	32.1	1.9	3.3	0	4.02	10.8	32.4	80.6	26.8	33.2	14.5	291	7.6	2.74087e+08
0.78	0-10	66	25	5	3	0	1	0	61.82	1.63833e+06	1.2779e+06	171	9.3	4.8	29.4	61	8	1.6	0	3.38	9.7	28.8	85.2	28.6	33.6	13.7	130	10	1.66127e+08
0.79	0-4	51	40	9	0	0	0	0	62.89	1.48028e+06	1.16942e+06	558	7.7	6.5	56.1	33.7	7.3	2.9	0	4.07	11.4	35	86	28	32.5	13.5	294	7.4	3.4381e+08
0.79	0-8	55	40	3	0	2	0	0	62.15	1.63744e+06	1.29358e+06	456	7	5.8	71.4	18.6	8.1	1.2	0.1	3.7	10.7	32.3	87.3	28.9	33.1	14.2	235	7	3.03991e+08
0.81	0-9	52	42	4	1	0	1	0	50.59	718059	581628	368	7.7	4.4	61.1	30	5	1.8	2.1	3.87	11.8	35	90.6	30.5	33.6	13.2	178	7.8	1.0353e+08
0.83	0-4	55	34	11	0	0	0	0	64.71	1.84196e+06	1.52883e+06	657	6.7	6.4	71.2	23.5	2.4	1.8	1.1	3.62	10.6	32.3	89.1	29.4	33	13.4	365	6.5	5.58021e+08
0.84	0-3	48	40	12	0	0	0	0	56.04	1.3582e+06	1.14089e+06	446	7.6	5.5	66.1	20.1	5.5	3.7	4.6	3.54	10.8	32.7	92.4	30.4	32.9	13.5	212	7.3	2.41869e+08
0.84	0-3	48	46	6	0	0	0	0	65.78	1.69683e+06	1.42533e+06	49	7.5	7.8	92.2	40.3	1.2	2.6	0	3.11	8.5	28.7	92.2	27.4	29.7	19.7	62	8.7	8.83707e+07
0.85	0-11	69	19	8	2	1	0	1	58.38	1.06757e+06	907432	83	5.7	2.4	38.8	48.2	3.2	9.8	0	2.8	7.6	24.2	86.2	27.2	31.6	13.9	136	6.9	1.23411e+08
0.85	0-6	49	39	11	1	0	0	0	63.82	1.52726e+06	1.29817e+06	355	6.7	5.5	54.7	32.9	9.7	2.1	0.6	3.77	11.7	34.2	90.7	31.2	34.3	12.3	164	6.8	2.129e+08
0.85	0-6	58	31	6	5	0	0	0	69.28	2.60751e+06	2.21638e+06	313	9.2	3.7	61.6	28.2	6.7	3.2	0.3	3.58	11.1	33.4	93.2	31	33.3	13.1	125	8.5	2.77047e+08
0.87	0-6	58	32	4	6	0	0	0	59.86	1.36245e+06	1.18533e+06	322	8.1	5.4	71.4	24.3	3.1	1.2	0	3.03	6.9	23.2	76.6	22.8	29.7	21.5	242	8.2	2.8685e+08
0.89	0-8	65	21	9	4	1	0	0	55.95	1.0699e+06	952214	327	6.1	4.9	16.3	72.8	8.3	2.6	0	1.88	5.9	18.6	98.8	31.5	31.9	16.4	257	6	2.44719e+08
0.89	0-8	58	32	9	2	1	0	0	67.75	2.17942e+06	1.93968e+06	345	6.1	4.2	19	29.9	42.2	1.3	7.6	3.44	10.7	32.2	93.7	31.2	33.3	13.2	151	6.8	2.92892e+08
0.89	0-5	51	37	11	1	0	0	0	81.78	3.70078e+06	3.2937e+06	467	6.8																0
0.9	0-9	64	25	7	2	1	1	0	54.9	1.18599e+06	1.06739e+06	373	7	5.1	59.6	33.9	3.7	2.1	0.7	3.96	11.3	34.3	86.4	28.6	33	13.7	193	7.1	2.06006e+08
0.92	0-10	63	25	9	0	1	2	0	57.92	1.03906e+06	955939	558	7	5	55.7	22.8	17.4	4	0.1	4.14	11.5	35	84.5	27.7	32.7	13.4	243	7	2.32293e+08
0.92	0-7	48	43	7	1	1	0	0	62.33	1.37277e+06	1.26295e+06	311	7.8	5.1	55.5	34	5.4	1.4	3.7	3.79	9.8	30.8	81.1	25.7	31.7	15	153	8.1	1.93231e+08
0.92	0-9	55	31	11	1	1	1	0	61.69	1.42872e+06	1.31442e+06	360	8	6.9	65	28.5	4.6	1.7	0.2	3.33	10.2	31.6	94.8	30.6	32.3	13.6	201	7.7	2.64199e+08
0.93	0-8	54	35	8	2	1	0	0	62.47	1.31518e+06	1.22312e+06	232	7	3	57.9	25.9	14.3	1.9	0	3.34	10.3	30.6	91.4	30.9	33.7	12.9	135	7.2	1.65121e+08
0.94	0-8	52	38	8	2	1	0	0	58.68	1.22237e+06	1.14903e+06	494	6.5	6	74.6	17.1	5.1	3.2	0	3.94	11.8	36.1	91.6	29.9	32.6	15.4	211	6.9	2.42446e+08
0.95	0-10	65	23	8	2	1	2	0	64.95	1.48096e+06	1.40691e+06	269	8.1	5.9	63.4	29.7	3.7	2.1	1.1	3.46	10.2	31.5	91	29.5	32.5	13.2	147	7.8	2.06815e+08
0.95	0-7	59	28	7	5	1	0	0	70.6	2.12443e+06	2.01821e+06	423	8.7	7.3	67.6	24.5	2.8	1.5	3.6	4.16	11.1	35.6	85.4	26.8	31.3	15.9	208	8.6	4.19787e+08
0.97	0-8	47	43	9	0	1	0	0	54.5	1.03288e+06	1.00189e+06	469	8.5	6.3	73.1	22.9	2.8	1.2	0	3.68	10.8	33.9	92.1	29.4	32	16	266	8.2	2.66504e+08
0.99	0-7	53	34	11	0	2	0	0	64.11	1.59873e+06	1.58275e+06																		0
1	0-16	41	25	7	0	0	0	1	70.85	2197420	2197420	283	6.9	5.7	68.7	23	2.9	1.8	3.6	3.23	10.2	31.4	97.1	31.7	32.6	13.5	188	7.2	413114960
1.03	0-9	52	36	9	2	0	1	0	59.59	1.30706e+06	1.34628e+06	219	6.5	7.6						3.94	11.2	34.4	87.1	28.4	32.5	12.9	231	7.2	3.1099e+08
1.03	0-7	49	39	9	1	2	0	0	66.19	1.7965e+06	1.8504e+06	336	7	4.3	64	27.6	2.2	2.9	3.3	3.34	11	33.4	99.9	33.1	33.1	12.3	153	7.3	2.83111e+08
1.04	0-16	52	35	9	3	0	0	1	47.44	593928	617685	82	7.3	5.1	82.5	13.9	0.7	2.9	0	2.24	7	21.7	96.8	31	32	18.9	66	7.1	4.07672e+07
1.04	0-7	57	26	13	4	1	0	0	54.89	1.08785e+06	1.13136e+06	446	7.2	7.6	62.8	28.2	6.4	1.5	1.1	3.68	11.7	35.6	96.6	31.8	32.9	13.2	223	7.1	2.52293e+08
1.04	0-9	55	31	9	3	1	1	0	57.41	1.12462e+06	1.16961e+06	258	8.1	3.7	66.9	26.5	4.7	1.8	0.1	3.01	9.4	28.3	93.8	31.1	33.3	14.2	149	8.2	1.74271e+08
1.04	0-8	54	37	5	2	4	0	0	58.44	1.25533e+06	1.30554e+06	101	10.4	4.9	29.8	62.1	5.9	1.7	0.5	3.55	9.8	29.7	83.4	27.7	33.2	14.2	88	11.6	1.14888e+08
1.07	0-5	46	42	9	4	0	0	0	62.6	2.05653e+06	2.20048e+06	471	7.4	7	68.6	22.4	3.9	5.1	0	3.93	12.2	38	96.5	31	32	13.3	166	7.3	3.6528e+08
1.08	0-9	54	32	12	1	1	1	0	63.8	1.66814e+06	1.80159e+06	287	6.8	6.2	56.7	35.2	6.1	1.1	0.9	4.76	14.6	41.8	87.7	30.7	35	12.5			0
1.09	0-14	52	34	12	1	1	0	1	55.38	894496	975000	313	8.4	4.5	64.9	23.8	4.9	5.9	0.5	3.82	11.4	34.1	89.2	29.8	33.4	13.7	155	8.2	1.51125e+08
1.09	0-7	51	36	10	2	2	0	0	55.8	1.04662e+06	1.14081e+06	351	8.9	5.2	63.3	23.4	1.5	11.6	0.2	4.03	11.7	36	89	29.1	32.6	13.9	175	9.1	1.99642e+08
1.09	0-7	52	32	13	3	2	0	0	58.16	1.15884e+06	1.26314e+06	354	7	7.7	65.2	26.3	6.3	2.1	0.1	2.95	7.9	24.5	83	26.8	32.3	16.8	253	6.8	3.19574e+08
1.09	0-7	47	38	12	1	0	0	0	59.36	1.23039e+06	1.34112e+06	369	6.3	4.5	56.8	36.5	4	2.4	0.3	3.47	10.1	30.5	87.7	29	33.1	13.2	230	6.3	3.08458e+08
1.1	0-12	49	39	10	0	1	0	1	57.25	1.15298e+06	1.26828e+06	548	7.6	5.2	57.7	31.3	9.1	1.5	0.4	3.94	11.3	34	86.2	28.7	33.3	13.1	239	7.4	3.03119e+08
1.12									76.32	3.56877e+06	3.99702e+06																		0
1.13	0-14	61	22	11	2	3	0	1	44.18	55377.8	62576.9	345	7	4.3	60.8	32.5	4	1	1.7	3.75	11.4	33.3	88.8	30.5	34.3	12.6	187	7.3	1.17019e+07
1.13	0-16	43	46	8	2	0	0	1	55.22	1.02001e+06	1.15261e+06	507	7	6.9	62.5	24.7	5.2	1.9	5.7	3.73	11.2	32.9	88.2	30	34	12.8	257	7	2.96221e+08
1.14	0-7	43	42	13	1	1	0	0	63.87	1.51307e+06	1.7249e+06	270	9.2	3.6	70	22.8	5.1	1.8	0.3	3.5	10.7	32.8	93.5	30.6	32.7	12.6	125	8.5	2.15612e+08
1.15	0-7	39	48	10	2	1	0	0	57.29	1.07352e+06	1.23455e+06	816	7.1	12.6	42.2	47.4	6.8	2.8	0.8	4.12	11	35	85	26.8	31.5	14.9	467	6.8	5.76535e+08
1.15	0-9	49	32	17	1	0	1	0	57.73	1.25536e+06	1.44366e+06	325	8.3	3.5	57.5	33.8	5.3	3.2	0.2	3.4	9.5	28.7	84.4	28	33.1	13.9	215	8	3.10388e+08
1.15	0-15	47	36	15	0	1	0	1	57.75	1.2983e+06	1.49304e+06	363	8.6	3.8	62.1	24.6	4.5	2.8	3	3.77	12	35.1	93	31.8	34.1	13.4	163	8.3	2.43366e+08
1.15	0-7	45	42	9	4	1	0	0	62.74	1.49491e+06	1.71914e+06	338	8	5.1	65.5	26.8	5.7	1.8	0.2	4.49	12.2	37.2	82.9	27.3	32.9	14.4	167	7.8	2.87097e+08
1.15	0-6	48	36	13	0	0	0	0	73.19	2.28996e+06	2.63345e+06																		0
1.15	0-22	50	29	5	6	0	0	1	69.95	2.31789e+06	2.66557e+06	202	8																0
1.19	0-5	39	45	13	0	0	0	0	50.44	800870	953035	294	5.7	9.3	81.8	9.5	5.3	3.4	0	1.75 L	5.4 L	16.7	95.2	30.7	32.2	18.1	248	5.9	2.36353e+08
1.19	0-5	36	54	10	2	0	0	0	58.45	1.08428e+06	1.2903e+06	376	5.7	6.3	52	38.2	4.4	4.9	0.5	3.61	10.4	31.3	86.5	28.8	33.3	11.8	193	5.9	2.49027e+08
1.19	0-5	43	39	12	6	0	0	0	61.41	1.48614e+06	1.7685e+06	257	10.3	5.1						3.79	11.1	34	89.7	29.3	32.6	14.1	186	10.4	3.28941e+08
1.2	0-10	45	38	12	2	2	1	0	60.48	1.24671e+06	1.49605e+06	360	76	5	67.1	19.8	7.4	1.4	4.3	3.83	9.5	30.1	78.5	24.9	31.8	16.7	220	7.9	3.29132e+08
1.22	0-7	51	30	10	9	1	0	0	65.18	1.45611e+06	1.77645e+06	437	7.1	5	64.4	24.7	6.1	4.1	0.7	3.39	10.4	31.9	94	30.7	32.6	14.4	210	6.8	3.73055e+08
1.22	0-8	45	41	9	2	3	0	0	66.09	1.87823e+06	2.29144e+06	644	7	6.1	73.5	22.3	2.4	0.9	0.9	3.76	11	33.1	88	29.3	33.3	13.5	330	6.9	7.56176e+08
1.24	0-8	51	33	8	6	2	0	0	58.53	1.21325e+06	1.50443e+06	463	8.7	7.2	47.7	33.8	8.8	9.1	0.6	3.72	11	35	94.1	29.5	31.4	19.4	367	9.7	5.52128e+08
1.24	0-6	50	32	14	5	0	0	0	60.56	1.62609e+06	2.01635e+06	198	11.7	6.4	71.3	22	3.2	2.2	1.3	3.67	11.1	34	92.5	30.2	32.6	13.8	75	10	1.51226e+08
1.25	0-13	45	41	8	4	0	0	2	55.33	940011	1.17501e+06	270	7.9	3.6	57.4	29.6	9.5	2.6	0.9	3.75	11.6	34.8	92.8	30.9	33.3	13.2	143	7.9	1.68027e+08
1.27	0-9	51	29	15	2	2	1	0	64.5	1.42669e+06	1.8119e+06	521	6.5	9.4	61.4	26.3	6.9	3	2.4	3.55	11.3	34.3	96.7	31.8	32.9	12.8	316	6.7	5.7256e+08
1.27	0-8	43	41	8	4	4	0	0	66.41	1.60507e+06	2.03844e+06	13	7.3	5.2	57.9	27.4	2	12.7	0	2.44	7.7	22.9	93.8	31.4	33.5	16.1	125	7.8	2.54805e+08
1.28	0-7	51	29	14	7	1	0	0	60.57	1.39859e+06	1.7902e+06	281	6.5																0
1.29	0-10	55	26	13	4	2	1	0	57.92	1.27602e+06	1.64607e+06	473	7.6	4.2	50	31.7	5.5	8.7	4	3.52	10.9	33.2	94.1	31.1	33	13.3	231	7.5	3.80242e+08
1.3	0-7	33	50	12	5	1	0	0	60	1.39072e+06	1.80794e+06	429	7.7	7.1	40.9	49.1	4.2	5.8	0	3.53	11	32.2	91.1	31.1	34.1	13.2	189	8.3	3.417e+08
1.3	0-7	43	39	14	5	1	0	0	63.77	1.49163e+06	1.93911e+06	276	9.7	4.1						4.06	12.5	39.1	96.1	30.8	32	15.8	152	9.6	2.94745e+08
1.3	0-8	42	36	18	2	2	0	0	66.06	1.62292e+06	2.1098e+06	220	6.1	5.3	57.6	32.9	6.1	2.8	0.6	3.83	9.6	30.4	79.3	25.1	31.6	13.2	210	6.8	4.43058e+08
1.31	0-6	36	46	13	5	0	0	0	54.24	914686	1.19824e+06	273	10.7	5.9	55.6	36	1.7	6.3	0.4	3.75	9.3	30.3	80.8	24.9	30.8	19	217	10.8	2.60018e+08
1.31	0-10	51	29	14	4	2	1	0	55.47	1.02713e+06	1.34555e+06	539	6.4																0
1.31	0-12	39	46	11	2	1	0	1	64.28	1.70317e+06	2.23115e+06	318	7.1	4.8	51.2	38.7	5.5	1.3	3.3	3.5	9.9	30.4	86.7	28.3	32.6	12.9	193	6.9	4.30612e+08
1.32	0-5	44	34	20	4	0	0	0	61.79	1.2541e+06	1.65541e+06	357	6.9	5.1	63.2	29.1	5.6	1.8	0.3	3.14	10.5	31	98.5	33.5	34	13.4	234	7	3.87366e+08
1.32	0-8	45	33	16	6	1	0	0	5962	1.28549e+06	1.69685e+06	204	8.8	4	44.3	42	11.8	1.9	0	4.05	11.7	35.5	87.7	28.8	32.9	12.7	106	8.7	1.79866e+08
1.33	0-12	51	21	19	1	2	0	2	72.45	2.03969e+06	2.71279e+06	250	7.3	4.2	50.9	32.3	8.1	7.7	1	3.8	11.9	36.6	96.3	31.2	32.4	15.3	161	7.5	4.36759e+08
1.34	0-6	40	42	11	8	0	0	0	64.39	1.57873e+06	2.1155e+06	508	7.6	9.3	65.2	27.2	4.7	2.5	0.4	3.55	11	33.6	94.5	31	32.8	13.2	282	7.4	5.96571e+08
1.34	0-10	50	30	14	2	3	1	0	65.8	1.76934e+06	2.37092e+06	389	7.9	5.6	60.5	28.9	5.2	2	3.4	3.22	10.4	31.4	97.3	32.3	33.2	13.1	182	7.4	4.31507e+08
1.36	0-6	40	36	21	3	0	0	0	57.81	1.1354e+06	1.54414e+06	314	7.4	5.5	8.3	30	55.9	3.6	2.2	3.32	9.9	30.5	91.6	29.8	32.5	13.5	157	7.5	2.4243e+08
1.37	0-14	50	27	15	4	2	1	1	62.56	1.40461e+06	1.92431e+06	295	9.1	4.7						4.06	12.1	37	91	29.7	32.6	13.1	146	9.9	2.8095e+08
1.37	0-13	54	28	10	3	3	1	1	64.38	1.61087e+06	2.20689e+06	322	7.5	5.7	23	59.4	12.2	3.3	2.1	3.6	10.8	33	91.7	30	32.7	13.2	232	8.2	5.11999e+08
1.38	0-10	45	41	4	5	3	1	1	56.23	1.03813e+06	1.43263e+06	371	6.3	4.8	64.8	24.8	3.6	1.3	5.5	3.99	9.2	29.6	74.1	22.9	30.9	15.1	226	6.8	3.23773e+08
1.39	0-14	44	36	15	1	2	1	1	52.17	794731	1.10468e+06	624	6.3	5.4	48.1	39.7	8.2	3.5	0.5	3.82	11	33.7	88.1	28.8	32.7	12.6	366	6.3	4.04311e+08
1.39	0-10	38	43	13	5	0	1	0	62.69	1.49469e+06	2.07762e+06	272	7.3	4.6	65.9	26.7	4.9	2.5	0	3.48	9.5	29	83.4	27.2	32.6	14.3	186	7.2	3.86437e+08
1.4									61.01	1.38935e+06	1.94509e+06																		0
1.41	0-12	48	28	18	3	1	0	2	51.39	878231	1.23831e+06	376	8.5	7.7	69.8	22.6	3.4	1.4	2.8	3.6	10.2	33	91.4	28.4	31.1	24.1	199	8.5	2.46423e+08
1.41	0-5	32	49	16	4	0	0	0	60.69	1.74729e+06	2.46367e+06	282	6.8	4.8	67	25.8	3.1	4	0.1	2.85	8.6	26.3	92.5	30.4	32.8	13.6	194	7.1	4.77953e+08
1.44	0-5	28	54	17	2	0	0	0	54.81	965010	1.38961e+06	402	6.9	4.3	69.2	22	7.1	1.6	0.1	3.9	11.1	32.9	84.2	28.4	33.6	12.8	171	7.8	2.37624e+08
1.44	0-9	32	47	15	4	0	2	0	58.69	1.10787e+06	1.59533e+06	511	6.7	5.7	47.5	33.6	10	8.7	0.2	3.11	10.2	30.6	98.5	33	33.4	12.5	293	6.6	4.67432e+08
1.44	0-12	47	34	9	7	2	1	1	75.04	2.66619e+06	3.83932e+06	446	8	5.2	55.5	34.1	6.9	0.7	2.8	3.34	10.6	32	95.7	31.7	33.2	12.5	205	8.1	7.8706e+08
1.45	0-10	49	29	11	7	3	1	0	74.03	2.25228e+06	3.2658e+06	202	8.4	4.8	31	52.8	9.6	3.4	3.2	3.74	11.3	34.3	91.8	30.3	33	11.9	101	8.4	3.29846e+08
1.47	0-8	41	33	17	7	1	1	0	49.09	943753	1.38732e+06	747	7.6	4.9	61.9	32.4	2.5	3.1	0.1	4.29	11.3	35.1	81.9	26.3	32.1	14.8	297	7.4	4.12033e+08
1.47	0-9	40	39	17	3	1	1	0	65.48	1.64144e+06	2.41291e+06	466	7	5.2	58	33.6	6.4	1.5	0.5	3.73	11.3	33.4	89.4	30.3	33.9	11.9	255	7	6.15293e+08
1.48	0-6	35	39	21	5	0	0	0	57.74	1.19776e+06	1.77268e+06	388	6.8	5.5	63.7	28.1	4.9	3.2	0.1	3.71	12.1	36.2	97.5	32.5	33.4	13.3	216	7.4	3.82899e+08
1.48	0-17	48	32	12	3	2	2	1	59.82	1.42117e+06	2.10333e+06	510	6.5	7.1	76.5	17.3	4.7	1.4	0.1	3.74	11.4	34.4	91.9	30.3	33	13.4	229	6.8	4.81662e+08
1.48	0-9	38	40	16	5	0	1	0	62.85	1.60134e+06	2.36999e+06	481	7.7	8.1	65.8	25.2	5.3	1.6	2.1	3.58	11.3	35	97.7	31.5	32.3	13.6	208	8	4.92957e+08
1.48	0-7	45	29	17	7	2	0	0	63.41	1.6829e+06	2.49069e+06	401	8.9	4.3	63.9	28.3	6.2	1.4	0.2	3.72	10.5	32.1	86.1	28.1	32.7	14.7	201	8.8	5.00629e+08
1.5	0-11	50	30	8	7	4	0	1	63.69	1.75233e+06	2.62849e+06	353	9	3.9	70.4	34.3	2.1	2.4	0.8	4.46	12.9	38.8	87	29.1	33.4	13.3	146	8.4	3.83759e+08
1.51	0-9	46	32	13	5	4	1	0	58.21	1.32487e+06	2.00055e+06	150	8	5.2	57.1	31.3	4.7	1	5.9	3.65	11.5	34.6	94.9	31.5	33.5	12.5	154	10	3.08085e+08
1.52	0-9	41	39	14	6	1	1	0	66.09	1.50761e+06	2.29156e+06	304	7.1	4.5	56.6	32.2	5.9	2.7	2.6	3.15	9.5	28.1	89	30.1	33.7	12.9	193	7.1	4.42272e+08
1.52	0-8	44	32	12	10	2	0	0	84.04	4.00864e+06	6.09313e+06	281	8	4.9	63.3	29.9	4.1	2.4	0.3	4.1	13.1	38.2	92.9	31.8	34.2	13.1	141	8.8	8.59131e+08
1.53	0-7	38	37	16	6	3	0	0	59.12	1.28926e+06	1.97256e+06	443	7.3	4.2	48.1	29.3	15	7.4	0.2	3.61	11.6	35	96.9	32.1	33.1	12.4	225	7.12	4.43827e+08
1.55	0-12	40	37	16	4	1	1	1	59.18	1.29331e+06	2.00464e+06	921	6	9.2	66.8	25.4	4.9	2.2	0.7	4.27	11.3	34.9	81.9	26.6	32.4	13.7	421	6	8.43952e+08
1.55	0-14	52	28	11	4	3	1	2	70.24	2.16271e+06	3.3522e+06	384	6.1	3.6	50.3	39.3	5.4	3.2	1.8	4.24	12.9	39	92	30.4	33	13	153	66	5.12887e+08
1.56	0-16	47	32	13	4	2	0	2	45.6	523426	816545	112	6.5	3.2	7.2	55.1	34.5	3.1	0.1	2.71	9.2	27.4	100.9	33.8	33.5	15	57	6.9	4.6543e+07
1.56	0-10	41	37	14	4	1	3	0	55.32	1.0272e+06	1.60244e+06	425	6.8	6.9	79.7	14	4.5	1.8	0	3.99	11.2	34.9	87.5	28	31.9	14.2	253	7.2	4.05417e+08
1.56	0-12	35	46	15	2	1	1	1	56.62	1.49456e+06	2.33152e+06	54	7.1	3.7	66.6	19.7	3.6	2.2	7.9	3.6	9.9	29.8	82.9	27.5	33.2	13	28	7.2	6.52826e+07
1.56	0-11	45	33	15	4	0	2	1	79.95	3.3572e+06	5.23724e+06	280	8																0
1.59	0-10	42	38	9	7	2	3	0	53.7	859243	1.3662e+06	329	8.2	4.3	64.4	29.5	3.5	1.2	1.4	4.08	13.1	39.5	96.7	32.1	33.2	11.9	140	7.8	1.91268e+08
1.59									78.86	2.70069e+06	4.29409e+06																		0
1.6	0-9	44	31	15	7	1	2	0	52.89	965538	1.54486e+06	247	8.5	4.7	73.5	18.2	3	1.7	3.6	3.32	10.6	31.7	95.5	31.9	33.4	13	140	7.9	2.16281e+08
1.6	0-9	42	37	15	2	3	2	0	66.16	1.55401e+06	2.48642e+06	520	6.8	7.4	46.2	39.2	9.8	3.4	1.4	3.68	10.2	31.4	85.3	27.7	32.5	12.2	315	7.1	7.83223e+08
1.61	0-11	33	46	14	5	1	0	1	63.92	1.55831e+06	2.50888e+06	496	8.5	8.1	55.3	37.6	5.1	2	0	3.7	12.5	38	102.6	33.6	32.8	16.8	219	8.2	5.49446e+08
1.62	0-7	36	38	20	3	3	0	0	62.72	1.47088e+06	2.38283e+06	389	8.2	4.3	59.3	32	5.5	1.2	2	3.94	10.2	32.2	81.8	26	31.7	15.5	179	8.2	4.26527e+08
1.62	0-16	39	37	14	8	1	0	1	70.23	2.70768e+06	4.38643e+06	581	7.2	5.6	75.7	17	3.8	2.7	0.8	3.8	10.3	33.1	86.8	27.1	31.1	17	313	7.7	1.37295e+09
1.63	0-8	32	46	15	5	3	0	0	60.47	1.51583e+06	2.4708e+06	260	7.1	4.2	64.8	25.6	6.7	1.9	1	3.33	10.4	31.6	94.7	31.2	32.9	15.6	146	7	3.60737e+08
1.63									68.53	1.90034e+06	3.09755e+06																		0
1.64	0-8								65.65	1.66328e+06	2.72778e+06	315																	0
1.64	0-9	38	42	7	6	4	3	0	65.56	1.75722e+06	2.88184e+06	643	6.4																0
1.65	0-8	36	38	15	7	4	0	0	61.29	1.37779e+06	2.27335e+06	362	7	5	61.2	30.3	6	2.5	0	3.83	9.8	30	78.3	25.6	32.7	15.5	160	7.5	3.63736e+08
1.66	0-9	33	40	20	5	1	1	0	62.58	1.33098e+06	2.20943e+06	422	6.4	5.9	57.6	28	9.3	4	1.1	3.67	11.6	33.6	91.5	31.5	34.4	13.3	222	6.6	4.90492e+08
1.67	0-8	34	41	17	4	4	0	0	72.78	2.2508e+06	3.75884e+06	271	6.3	4.5	33.1	51.7	5	10	0.2	3.26	9.6	29.1	89.4	29.5	33	14.3	259	6.9	9.7354e+08
1.69	0-12	42	35	13	4	3	3	1	54.45	1.02509e+06	1.73241e+06	58	6.5	3.6	4.2	20.4	12.6	0.2	62.6	2.63	8.4	25.6	97.4	32	32.9	24	35	6.9	6.06343e+07
1.7	0-8	32	40	21	6	1	0	0	59.46	1.17416e+06	1.99607e+06	304	7.2	4.4	55.9	35.2	1.8	7	0.1	3.86	11.4	34.6	89.4	29.4	32.8	14.2	197	7.4	3.93227e+08
1.7	0-7	29	44	19	6	2	0	0	68.9	1.88477e+06	3.20411e+06	392	5.5																0
1.72	0-7	39	32	17	8	4	0	0	63.3	1744886	3.0012e+06	448	7.2	5.3	71.2	22.8	3.7	2.3	0	3.57	11.2	33.7	94.2	31.3	33.2	13	152	7.2	4.56183e+08
1.73	0-10	38	40	11	5	4	2	0	54.06	1.24354e+06	2.15133e+06	314	6.5	7.3	29.3	53.4	8.1	7	2.2	3.7	10.3	31.7	85.4	27.9	32.7	13.1	263	7.2	5.65799e+08
1.73	0-13	39	35	17	4	2	4		66.7	1.89588e+06	3.27987e+06																		0
1.75	0-8	27	44	22	6	1	0	0	47.96	612494	1.07186e+06	91	6.7	2.9	70.7	18.7	8.4	2	0.2	2.23	7.2	21.9	97.9	32.3	32.9	20.2	63	6.7	6.75274e+07
1.75	0-15	41	34	16	5	1	2	1	59.93	1.48031e+06	2.59055e+06	601	6.2	8.2	58.3	27	10.7	2.9	1.1	4.16	13.6	37.9	91	32.7	36	13.7	333	6.4	8.62653e+08
1.75	0-15	42	34	12	7	2	1	1	74.77	2.64405e+06	4.62709e+06	243	6.4																0
1.76	0-12	48	32	7	6	5	2	1	57.38	1.14039e+06	2.00709e+06	199	7	5.6	52.8	37.2	7.2	2.5	0.3	3.49	10.1	31.1	88.9	29	32.5	14.1	189	7.2	3.7934e+08
1.76	0-16	28	17	3	1	3	1	2	69.59	1.86028e+06	3.27409e+06	340	7.3	3.1	65.6	27.7	4.3	2.3	0.1	3.5	10.7	32.7	93.3	30.6	32.8	13.8	165	7.3	5.40225e+08
1.76	0-9	41	30	17	8	3	1	0	77.5	2.50504e+06	4.40888e+06	378	7.4																0
1.77	0-11	38	35	17	7	1	1	1			0	331	7.5	8.7	76.3	11	4.7	4.7	0.3	2.55	8.2	24.2	95.1	32.1	33.8	12.6	238	7.6	0
1.77	0-7	26	44	21	8	1	0	0	56.05	1.09503e+06	1.93821e+06	487	8.2	4.9	56.8	30.5	6	1.7	5	3.21	10	30.5	94.9	31.2	32.9	13.4	252	8.2	4.88429e+08
1.78	0-9	44	24	22	5	4	1	0	54.25	938412	1.67037e+06	381	8	6.1	58.4	27.4	8.9	2.1	3.2	3.58	10.9	32.7	91.3	30.5	33.3	17.4	202	8	3.37415e+08
1.78	0-8	28	41	26	4	2	0	0	59.64	1.36148e+06	2.42344e+06			4.6	55.1	36.5	5.7	2.4	0.3	3.96	12.1	35.9	90.5	30.5	33.7	13.7	219	7.2	5.30734e+08
1.78	0-10	43	32	10	8	3	5	0	73.78	2.68263e+06	4.77508e+06	279	9.2	4.5	58.9	32.9	6.8	1.1	0.3	3.55	10.5	31.7	89.4	29.5	33	13.5	155	9.2	7.40137e+08
1.79	0-11	30	43	21	3	2	1	1	48.45	712667	1.27567e+06	503	7.3	5.7	57.5	30.6	10.3	1.6	0	3.77	9.1	29.5	78.1	24.2	31	22.6	312	7.8	3.9801e+08
1.79	0-11	34	38	18	5	2	2	1	57.79	1.30869e+06	2.34255e+06	370	7.1	5.2	76.9	17.3	4.3	1.5	0	3.57	10.8	33.2	92.8	30.3	32.7	13	192	7.2	4.49769e+08
1.8	0-9	24	52	15	8	1	1	0	69.59	1.98251e+06	3.56852e+06	185	8.5	3.8	57.7	29.2	6.3	1.9	4.6	3.51	11.1	33.6	95.6	31.5	33	13.1	107	9.1	3.81832e+08
1.81	0-14	41	34	9	13	1	0	2	58.58	1.37057e+06	2.48074e+06	339	6.3	8.4	83.6	10.1	5.5	0.8	0	3.39	8.9	27.6	81.5	26.4	32.3	17.8	236	6.5	5.85454e+08
1.81	0-12	40	33	16	3	5	2	1	68.23	1.88963e+06	3.42022e+06			6.8	41.8	48	8.6	1.2	0.4	3.61	10.7	31.8	88	29.6	33.6	12.8	319	7.1	1.09105e+09
1.82	0-10	40	30	19	7	1	3	0	58.16	1.14304e+06	2.08033e+06																		0
1.82	0-7	23	49	23	2	3	0	0	57.77	1.17054e+06	2.13039e+06	575	7.4	6.2	66.1	24.1	4.1	3.2	2.5	3.65	11.1	33.1	90.7	30.4	33.5	12.9	295	7.2	6.28465e+08
1.83	0-10	36	40	14	6	2	2	0	57.25	1.11501e+06	2.04047e+06	161	5.9	3.3	54.9	32.1	12	1	0	3.02	8.5	26.7	88.3	28.1	31.8	17	87	5.7	1.77521e+08
1.84	0-8	34	34	22	7	3	0	0	61.37	1.38167e+06	2.54227e+06	406	6.9	3.8	58.2	31.2	4.7	2.9	3	3.86	11.9	35.9	92.9	30.7	33	13.3	188	7.1	4.77946e+08
1.84	0-5	15	54	26	5	0	0	0	63.17	1.47918e+06	2.72169e+06	454	7	5.2	68.6	19.8	7.1	4.5	0	3.13	10.3	31.4	100.1	32.9	32.9	12.2	240	7	6.53205e+08
1.85	0-9	24	50	17	7	2	1	0	59.38	1.36947e+06	2.53353e+06	396	8	4.3	39.5	49.2	5.9	5.3	0.1	3.7	11.1	32.2	87	30	34.5	13	287	8.4	7.27122e+08
1.85	0-7	25	49	14	10	2	0	0	65.33	1.7246e+06	3.19051e+06	337	7.5	5.3	68.7	18.6	7.9	4.8	0	3.84	12.1	36.1	93.9	31.4	33.4	13.3	85	7.6	2.71194e+08
1.86	0-13	33	34	20	8	1	0	1	56.45	1154282	2.14696e+06	459	7.8	7.1	69	25.5	1.1	4.2	0.2	4.8	14.6	45.3	94.3	30.4	32.2	13.7	140	7.5	3.00575e+08
1.86	0-16	30	44	18	4	2	1	1	66.03	1.87172e+06	3.48141e+06	320	8.1	6.8	75.4	19.4	1	0.7	3.5	3.91	12.9	37.4	95.7	33.1	34.6	12.2	159	8.1	5.53544e+08
1.86	0-8	36	34	18	7	4	0	0	40.67	2.07913e+06	3.86717e+06	282	7.3	4.8	66.8	20.8	6.4	4.3	1.7	4.08	12.8	38.3	93.7	31.4	33.4	13.8	153	8	5.91677e+08
1.87	0-7	31	35	22	13	1			45.64	742983	1.38938e+06	314	7.2	5.6						3.1	10	28.9	93.2	32.4	34.7	13.5	185	7.1	2.57035e+08
1.87	0-11	32	39	21	6	0	1	2	59.99	1.23487e+06	2.3092e+06	492	6.9	7.6	65.1	26.9	4.6	1.2	2.2	4.24	11.7	36	84.8	27.7	32.6	14	243	6.8	5.61136e+08
1.87	0-6	28	43	14	15	0	0	0	61.63	1.38094e+06	2.58236e+06	170	7.9	4.1	30.6	59.6	8.9	0.7	0.2	3.5	10.2	30.7	87.7	29.2	33.2	14	103	7.9	2.65983e+08
1.87	0-12	30	42	16	8	2	0	2	71.95	2.53971e+06	4.74925e+06	163	8.6	3.5	64	25.9	6.3	2.3	1.5	3.21	10.1	30.4	94.8	31.6	33.3	12.5	71	8.7	3.37197e+08
1.88	0-13	20	55	19	5	0	0	1	52.84	1.09264e+06	2.05416e+06	462	8.1	4.3	47.8	42.8	6.6	2.1	0.7	4.03	11.9	35.1	87.1	29.4	33.8	12.8	160	8	3.28665e+08
1.88	0-11	30	44	18	5	2	2	1	67.87	2.26967e+06	4.26698e+06	460	6.7	5.7	56.8	30.4	7.3	4.6	0.9	3.77	10.5	32.8	87	28	32.2	13.5	292	6.9	1.24596e+09
1.89	0-10	38	35	14	7	4	1	1	73.01	2.26635e+06	4.28341e+06	240	6.5																0
1.91	0-8	24	50	13	10	4	0	0	67.06	1.69393e+06	3.23541e+06	235	6.9	8.7	76.6	10.9	9.9	2.3	0.3	2.6	8.1	24.7	94.7	30.9	32.7	17.2	221	7.5	7.15025e+08
1.92	0-9	33	34	23	8	2	1	0	49.74	761759	1.46258e+06	406	8.6	4.7	55.3	35	7.4	1.8	0.5	3.6	10.5	31.5	87.6	29.2	33.3	12.6	203	8.5	2.96903e+08
1.92	0-10	45	35	7	4	4	5	1	69.97	1.67633e+06	3.21855e+06	270	7.3	3.6	51.1	36.9	4.6	5.3	2.1	3.77	11	32.2	85.5	29.2	34.2	13.3	153	7.3	4.92439e+08
1.93	0-9	33	40	15	5	5	2	0	69.96	1.40074e+06	2.70344e+06	358	9.9	6.2	64.8	30	1.4	3.8	0	4.51	12.4	38.1	84.3	27.4	32.5	13.9	145	9.5	3.91998e+08
1.93	0-9	32	37	21	5	2	3	0	73.28	2.40251e+06	4.63685e+06	297	7.5	4.8	48.9	35.7	3.5	7.6	4.3	3.71	11.2	33.6	90.6	301	33.2	13.1	157	7.8	7.27986e+08
1.94	0-18	35	42	9	9	2	2	1	65.65	1.65447e+06	3.20967e+06	288	8.3	4.5						3.2	9.5	29.3	91.6	29.7	32.4	13.5	121	8.2	3.8837e+08
1.94	0-19	57	16	9	8	5	2	3	62.21	1.67352e+06	3.24664e+06	244	10	4.5	45.3	46.3	5.9	2.2	0.3	3.76	11.9	35.9	95.3	31.6	33.1	12.5	80	9.7	2.59731e+08
1.95	0-13	17	56	19	6	2	0	1	63	1.51478e+06	2.95383e+06	410	6.9	4.8	54.6	31.9	8.8	4.2	0.5	3.65	11.9	35	95.7	32.6	34.1	14.8	138	7.4	4.07628e+08
1.95	0-8	28	42	19	11	1	0	0	66.01	1.6413e+06	3.20054e+06	656	5.6	5.1	49.5	36.2	10.6	3.4	0.3	3.66	10.5	31.3	85.4	28.8	33.7	12.8	351	5.5	1.12339e+09
1.96											0																		0
1.96	0-13	33	40	14	9	3	1	1	59.64	1.22387e+06	2.39878e+06	543	8.7	6.2	70.4	23.1	0.6	5.8	0.1	3.56	6.7	24.5	68.6	18.9	27.5	24.9	350	8.5	8.39574e+08
1.96	0-10	25	40	27	7	1	1	0	64.25	1.88281e+06	3.6903e+06	349	5.7																0
1.96	0-14	38	33	17	8	3	0	1	68.39	2.1072e+06	4.13012e+06	116	7.9																0
1.97	0-8	24	45	20	8	3	0	0	69.03	1.72806e+06	3.40427e+06	367	7	4.1	65.8	22.6	7.6	3.5	0.5	3.13	9.1	27.3	87.1	29	33.2	14.1	286	7	9.73621e+08
1.97	0-7	18	50	21	8	3	0	0	68.8	2.03435e+06	4.00766e+06	716	5.9	4.8	34.3	50.8	11.1	3.2	0.6	3.69	10.7	31.6	85.6	29.1	33.9	14.2	330	6	1.32253e+09
1.97	0-8	20	52	19	7	2	0	0	69.37	2.03666e+06	4.01222e+06	145	9.7	7.3						2.54	7.8	23.2	91.2	30.8	33.7	13.8	146	7	5.85785e+08
1.98	0-18	47	33	9	6	2	1	5	56.05	1.04342e+06	2.06598e+06	522	6.3	5.8	56.1	33.5	8.2	1.9	0.3	3.44	10.9	32.9	95.6	31.8	33.3	13.7	326	5.9	6.7351e+08
1.98	0-12	25	50	12	5	4	3	1	82.58	4.10108e+06	8.12013e+06	205	7.6	2.6	45.2	44.1	4.3	5.7	0.7	3.35	10.1	30.6	91.4	30.1	32.9	14	109	7.9	8.85094e+08
2.01	0-10	32	35	21	9	1	2	0	73.08	2.34714e+06	4.71775e+06	316	7.8	3.1	49.6	32.6	11.2	6.3	0.3	3.88	12	35.5	91.3	31	33.9	12.9	153	7.6	7.21816e+08
2.02	0-8	24	44	22	8	3	0	0	70.07	2.22834e+06	4.50126e+06	357	6.8	5	63.8	27.8	6.4	1.9	0.1	3.77	12.2	36.9	97.9	32.4	33.1	13.2	219	7.5	9.85775e+08
2.03	0-15	36	32	20	5	2	3	2	58.04	1.14144e+06	2.31713e+06	444	7.8	5.3	79	14.6	4.5	1.9	0	3.6	10.7	33.2	92.1	29.8	32.4	13.1	183	8	4.24035e+08
2.05									61.37	1.83801e+06	3.76792e+06																		0
2.06		27	3	20	9	4	1	0	65.67	1.66104e+06	3.42175e+06	168	6.8	4.3	73.3	16.9	1.9	7.8	0.1	3.59	10.1	31.1	86.5	28.2	32.6	15	149	7.9	5.09841e+08
2.06	0-12	44	26	12	11	3	2	2	68.6	3.17729e+06	6.54521e+06	132	7.4	5.5	75.9	15.2	6.5	2.4	0	3.28	10.8	32.1	97.8	33	33.7	14.9	66	7.8	4.31984e+08
2.07	0-15	39	34	12	7	5	3	2	65.44	1.81173e+06	3.75029e+06	363	6.9	5.9	60	33.9	4.3	1	0.8	3.79	10.7	33.1	87.3	28.2	32.3	13	194	6.7	7.27556e+08
2.07	0-9	26	44	18	6	3	3	0	69.41	2.06448e+06	4.27347e+06	525	7.3	4.6	37.9	41.7	13	6.7	0.7	4.17	12	35	83.9	28.9	34.4	12.6	210	7.4	8.97428e+08
2.08	0-12	31	40	15	7	4	2	1	59.19	1.18984e+06	2.47488e+06	556	8	5.5	62.9	27.4	3.3	4.5	1.9	3.58	11.1	33.4	93.2	30.9	33.1	13.6	238	7.8	5.89021e+08
2.08	0-23	22	52	13	6	4	2	1	62.92	1.5284e+06	3.17908e+06	316	7.6	3.9	65.5	22.1	8.3	3.2	0.9	3.81	10.5	32.4	85	27.5	32.4	16.7	180	7.6	5.72234e+08
2.08									65.66	1.68507e+06	3.50495e+06																		0
2.09	0-8	33	33	18	12	5	0	0	62.46	1.32225e+06	2.7635e+06	512	6.4	6.3	58.3	31.8	4.5	5.1	0.3	3.61	11	33	91.2	30.5	33.5	13.4	269	6.3	7.43381e+08
2.09	0-9	27	40	24	5	3	2	0	67.09	1.75034e+06	3.65822e+06	451	7.8	5.6	66.9	20.5	4.5	4	4.1	3.62	10.6	32.6	89.8	29.2	32.5	12.6	207	7.8	7.57251e+08
2.09	0-12	43	25	15	8	5	2	2	64.55	1.90834e+06	3.98843e+06	452	6.6	4.5	62.2	32.1	3.5	1	1.2	3.78	11.8	35	92.7	31.4	33.8	12.1	202	7.3	8.05662e+08
2.1	0-9	21	41	31	5	1	1	0	57.04	1.26064e+06	2.64734e+06	473	8.1	5.9	58.8	31.5	7	2.6	0.1	3.07	8.9	28	91	29.2	32	13.4	285	8.2	7.54492e+08
2.11	0-7	48	35	15	5	2	0	0	69.81	1.79808e+06	3.79395e+06	94	12.9	3.9						4.14	12.8	36.5	88.1	30.9	35	13.9	73	10.1	2.76958e+08
2.12	0-15	25	46	16	6	5	0	2	60.46	1.2341e+06	2.61629e+06	429	7.7	7.1	69.5	25	1.1	4.1	0.3	4.22	11.4	35.5	83.9	26.9	32	16.1	245	7.7	6.4099e+08
2.13	0-10	27	38	26	6	3	1	0	59.95	1.43751e+06	3.06189e+06	349	7.2	7.3	63.9	26.8	5.9	3.2	0.2	3.66	11.4	34.3	93.6	31.1	33.2	14.2	231	7.5	7.07296e+08
2.14	0-14	19	46	28	4	1	1	1	66.38	1.96978e+06	4.21533e+06	356	7.7	4.3	51.1	38.1	2.7	8.1	0	3.21	9.6	30	93.4	30.1	32.2	15.5	281	8	1.18451e+09
2.15	0-12	4	24	19	12	4	1	1	81.08	3.19314e+06	6.86525e+06	453	6.7																0
2.17	0-8	14	48	28	7	3	0	0	62.1	1.21489e+06	2.63631e+06	428	6.9	4	37.6	50.5	4.6	6.4	0.9	4.04	11.6	34.9	86.3	28.7	33.2	12.8	244	7.2	6.4326e+08
2.17	0-27	51	22	9	10	2	2	4	66.1	1.8346e+06	3.98109e+06	317	7.2	3.7	65.5	27.3	3.2	1.8	2.2	3.55	11	33.3	93.6	30.8	32.9	14	156	7.1	6.2105e+08
2.17	0-13	35	30	19	13	2	1	1	68.46	1.94999e+06	4.23147e+06	439	7.3	5.4	54.7	38.5	5.3	1.2	0.3	4.07	11.2	33.3	81.6	27.5	33.7	13.2	205	7.1	8.67452e+08
2.18	0-18	42	25	10	20	1	0	2	63.61	1.66669e+06	3.63339e+06	337	6.8	10.5	87.5	3.7	6.6	0.9	1.3	3.29	8.6	27.1	82.3	26.1	31.7	18.4	233	6.8	8.4658e+08
2.2	0-12	32	33	20	9	2	3	1	59.83	1.46509e+06	3.22319e+06	584	8.3	3.3						3.48	10.3	32.3	92.8	29.6	31.9	15.7	271	8.1	8.73484e+08
2.21									64.35	1.43695e+06	3.17567e+06																		0
2.24									63.33	1.47153e+06	3.29622e+06																		0
2.24	0-12	27	34	24	12	2	0	1	65.78	1.76416e+06	3.95172e+06	209	8	2.1	46.4	42.8	9.8	1	0	3.34	10.2	29.9	89.2	30.4	34.1	12.5	118	8	4.66303e+08
2.25	0-18	23	47	18	7	3	0	2	47.89	596153	1.34134e+06	224	8.1	6.6	65.4	24.1	8.8	0.7	1	3.93	11.9	34.8	88.5	30.2	34.1	13.3	172	7.8	2.30711e+08
2.26	0-8	20	40	26	13	1	0	0	62.91	1.51008e+06	3.41278e+06	511	7.3	4.2	29.6	33	2.8	2.7	1.9	3.73	10.9	33.1	88.8	29.3	32.9	13	228	7	7.78115e+08
2.26	0-12	25	39	23	7	3	3	1	68.95	2.08416e+06	4.71021e+06	396	8.1	5.8	50.9	34.3	6.3	8.3	0.2	3.9	11.6	34	87.2	29.8	34.2	14	262	8.5	1.23408e+09
2.27	0-10	28	34	22	10	5	1	0	67.37	1.68846e+06	3.83279e+06	293	8.5	4.5	52	40.1	5.1	2.8	0	3.77	10.9	32.7	86.7	29	33.4	12.5	86	9.9	3.2962e+08
2.27	0-10	28	35	20	13	4	1	0	65.95	1.88336e+06	4.27522e+06	375	7	4.9	50.4	37.2	9	2.5	0.9	3.93	11.9	36.1	91.9	30.4	33	12.9	217	7.1	9.27723e+08
2.27	0-12	33	36	12	9	5	1	4	71.39	2.24793e+06	5.1028e+06	639	7.5																0
2.28	0-11	24	40	22	6	6	1	1	62.4	1.5735e+06	3.58758e+06	258	5.8	5.4	82	11.3	5.6	0.4	0.7	3.23	9	28.4	87.7	27.9	31.7	16.1	1811	5.9	6.49711e+09
2.28	0-10	20	44	27	7	1	3	0	69.28	1.9797e+06	4.51372e+06	202	7.8	4.3						3.81	11.5	34.8	91.1	30.1	33	14.3	168	8.2	7.58306e+08
2.29	0-14	34	29	24	4	5	1	3	61.38	1.4639e+06	3.35233e+06	322	6.3	5.1	36.8	53.9	5.9	2.8	0.6	3.64	9.6	28.9	79.4	26.4	33.2	14	214	6.6	7.17399e+08
2.29	0-11	17	52	20	6	3	2	1	69.34	1.85166e+06	4.24031e+06	384	7.7	5.6	69.6	24.3	4.1	1	1	3.69	11.1	33	89.3	30	33.6	12.6	218	7.6	9.24388e+08
2.29	0-11	31	35	14	11	5	2	2	70.55	2.01447e+06	4.61313e+06	468	5.7	12.6	10.8	80.1	6	3.1	0	3.7	9.6	28.3	76.4	25.9	33.9	12.7	486	6.8	2.24198e+09
2.3	0-16	35	34	15	8	4	2	2	65.23	1.57363e+06	3.61935e+06	5.35	8.7	5.7	50.4	28.6	12.7	5.6	2.7	3.82	11.5	35.4	92.5	30	32.4	13.6	255	8.6	9.22933e+08
2.31	0-9	23	40	21	11	4	1	0	58.74	1.10543e+06	2.55355e+06	477	6.7	3.2	47.1	42.2	6.5	3.9	0.3	4.05	11	32.9	81.1	27.3	33.6	13.5	274	6.6	6.99673e+08
2.31	0-17	19	45	24	8	3	0	1	66.04	1.68762e+06	3.89841e+06	365	6.3																0
2.32	0-12	10	48	33	5	2	0	3	59.41	1.10489e+06	2.56334e+06	463	8.1	7.2	52.2	36.7	6.7	4.4	0	5.41	14.9	47.7	88.1	27.5	31.2	18.3	251	9	6.43398e+08
2.33	0-11	37	27	19	11	3	3	1	59.13	1.17421e+06	2.73591e+06	341	8.9	6.8	63.4	28.1	4.3	3.3	0.9	3.56	10.2	31.2	87.7	28.5	31.5	14.5	161	8.3	4.40481e+08
2.33	0-14	20	45	20	9	3	1	2	58.72	1.34173e+06	3.12622e+06	376	8.6	5	69.6	22	5.8	2.1	0.5	3.86	11.9	36.3	94.2	30.8	32.7	13.7	169	8.3	5.28331e+08
2.33	0-22	21	49	20	3	3	1	3	65.5	1.63534e+06	3.81035e+06	279	7.6	4.1	55.4	40.4	1.2	3	0	2.87	8.3	24.7	86.1	28.9	33.6	15.1	234	7.1	8.91621e+08
2.36	0-12	18	45	23	11	2	0	1	66.61	1.92548e+06	4.54413e+06	654	5.4																0
2.37	0-9	24	42	17	8	7	3		63.8393	1385733	3.28419e+06	436	6.5	5.8	75.6	16	4.5	3.1	0.8	2.89	8.6	26.5	91.8	29.8	32.5	13.7	302	8.8	9.91825e+08
2.38	0-23	31	40	14	8	4	1	3	64.5	1.57632e+06	3.75163e+06	307	8.5	7.7	75.1	18.2	4.8	1.4	0.5	3.5	10.6	31.3	89.3	30.3	33.9	12.9	181	8.5	6.79045e+08
2.38	0-18	21	39	28	6	3	2	1	68.29	1.85656e+06	4.41862e+06	325	7.7	4.3	53.4	40	4.4	2	0.2	4.02	11.3	35.8	89.1	28.2	31.6	14.6	157	7.6	6.93724e+08
2.39	0-20	27	43	12	8	3	4	3	64.7	1.52226e+06	3.63819e+06	597	6.6	6.4	53.8	38.1	5	2.3	0.8	3.75	12.1	36.6	97.5	32.2	33	13	283	6.5	1.02961e+09
2.39	0-17	23	41	18	12	5	1	1	67.73	1.96227e+06	4.68983e+06	313	6.5	3.2	52.1	38	6.7	1.7	1.5	3.3	10.9	32.8	99.4	33	33.2	12.7	225	7.1	1.05521e+09
2.39	0-12	35	28	14	16	5	2	2	69.37	1.99e+06	4.75611e+06	389	8.2	5.6	32.3	43.5	7.8	1.6	14.8	3.57	8.7	27.6	77.4	24.4	31.5	14.9	227	8.1	1.07964e+09
2.39	0-12	23	36	25	11	3	1	1	80.63	3.38607e+06	8.09272e+06	218	9.4																0
2.41	0-17	35	29	20	6	3	4	3	64	1646627	3.96837e+06	59	9.9	6.7	69.4	22.7	5.4	2.5	0	3.47	10.6	32.4	93.2	30.5	32.8	15.3	34	9.8	1.34925e+08
2.41	0-14	27	33	27	7	3	2	1	65.17	1.89375e+06	4.56395e+06	522	6.9	2	43.7	43.6	11.1	1.4	0.2	2.28	6.6	20.7	90.7	28.9	31.8	13.9	345	7	1.57456e+09
2.42	0-12	30	33	16	13	5	1	2	68.28	2.13913e+06	5.17669e+06	274	7.2	6.6	60.7	26.5	7.1	5.7	0	3.35	10.8	32.69	97.3	32.4	33.2	13.6	168	7.2	8.69684e+08
2.43	0-22	34	28	21	10	4	2	2	59.32	1.35227e+06	3.28601e+06	361	8.6	12.1	85.3	7.7	3.9	3	0.1	3.74	10.9	33.1	88.4	29.1	32.9	16.9	222	8.3	7.29494e+08
2.43	0-10	24	35	22	12	6	2	0	63.57	1.59773e+06	3.88249e+06	236	6.1	5.2	49.1	37.6	9.2	3.2	0.9	3.54	11.7	35.5	100.2	33.1	33	14.7	164	6.4	6.36728e+08
2.43	0-10	17	47	23	9	3	3	0	69.71	1.96719e+06	4.78026e+06	137	10	5.5	51.8	39.4	5.2	3.6	0	3.63	11.6	34.3	94.3	32	33.9	13.5	132	10.5	6.30995e+08
2.43	0-15	17	44	23	10	6	0	1	75.46	2.93165e+06	7.12391e+06	322	6.6	6.3	52.3	35	10.4	1.4	0.9	3.94	10.9	33.1	83.9	27.7	33	14.8	191	7.3	1.36067e+09
2.44	0-9	18	44	21	11	5	1	0	58.34	1.15106e+06	2.8086e+06	290	5.5	4.5	37.4	51	11.2	0.4	0	3.59	10.3	31.2	86.7	28.8	33.2	13.3	118	6	3.31414e+08
2.44	0-22	21	43	19	11	4	0	2	65.78	1.62105e+06	3.95536e+06	487	6.4	4	52.2	35	10.1	2.4	0.3	2.99	9.9	29.6	98.9	33.1	33.5	14.3	269	6.3	1.06399e+09
2.44	0-12	21	42	21	7	5	2	2	67.58	1.83785e+06	4.48436e+06	316	9.2	4.5	56.2	36.4	5.9	1.2	0.3	3.65	10.7	32.8	89.9	29.2	32.5	13.9	161	9.2	7.21981e+08
2.44	0-19	25	44	18	6	2	2	3	69.82	1.96845e+06	4.80302e+06	479	7.9	4.4	51.4	35.4	5.1	3.6	4.5	4.2	10.6	32.6	77.4	25.2	32.5	14.7	245	7.8	1.17674e+09
2.45	0-15	23	48	14	5	5	2	4	53.19	932834	2.28544e+06	443	8.4	6	55.5	24.7	5.9	2.6	1.3	3.81	11	33.3	87.4	28.9	33	13.6	195	8.3	4.45662e+08
2.45									74.92	2.4316e+06	5.95741e+06																		0
2.46	0-18	28	34	23	12	0	1	3	55.59	975694	2.40021e+06	271	9.1	5.8	60.1	26.5	3.8	9.4	0.2	3.84	12	37.8	98.4	31.1	31.8	14.5	179	9.8	4.29637e+08
2.46	0-12	16	47	25	8	1	1	2	66	1.52765e+06	3.75802e+06	357	7.3	4.6	57.6	24.7	5.7	5.7	6.3	3.61	10.3	31.8	87.9	28.5	32.4	15.8	189	7.8	7.10265e+08
2.46	0-11	26	32	22	14	3	2	1	62.85	1.73289e+06	4.2629e+06	687	6.9	7.1	51.1	40	4.2	1.5	0.7	3.44	11.1	33.7	98	32.3	33	12.9	332	7	1.41528e+09
2.47	0-11	18	43	27	7	4	1	1	65.03	1.55753e+06	3.84711e+06	510	5.7	7.6	26.2	56.7	6.3	2.8	8	4.23	11.1	33.3	78.6	26.1	33.2	15.3	312	6.1	1.2003e+09
2.47	0-21	28	35	25	3	5	1	4	68.49	1.92766e+06	4.76133e+06	322	6.8	6.1	55.9	26.9	7.4	9.5	0.3	4.15	12.7	39.1	94	30.7	32.6	13.7	201	7.3	9.57027e+08
2.47	0-9	12	45	30	9	3	1	0	67.62	2.15123e+06	5.31353e+06	478	7.1	7.7	67.4	17.1	40.5	4.9	0.1	3.64	9.8	30.6	84	27	32.1	16	239	7.1	1.26993e+09
2.47	0-9	17	43	28	10	1	2	0	72.91	2.64287e+06	6.52788e+06	367	7.2	5	53.5	35.2	4.8	6	0.5	3.61	11.8	35.8	99	32.7	33	12.5	167	7.8	1.09016e+09
2.48	0-16	21	36	30	8	2	2	1	50.49	750265	1.86066e+06	497	5.6	10.5	11.5	61.8	23.4	1.3	2	3.69	10.2	30.1	81.5	27.5	33.7	13.8	329	5.9	6.12156e+08
2.48	0-14	22	38	24	11	4	0	1	52.48	827115	2.05125e+06	416	7.4	4.5	54.2	29	7	3.2	6.6	3.78	11.4	33.8	89.5	30.1	33.6	13.6	186	7.3	3.81532e+08
2.5	0-15	20	8	8	6	1	2	1	50.01	823134	2.05784e+06	54	8	8.2	36.3	56.7	4	2.9	0.1	3.08	9.2	27.5	89	30	33.7	16	36	8.6	7.40821e+07
2.5	0-16	27	31	28	7	6	2	1	56.62	1.17824e+06	2.94561e+06	158	11.8	6.1	76.3	17.6	4.7	1.4	0	3.78	11.2	35.3	93.4	29.7	31.8	13.8	75	9.9	220920420
2.52	0-9	22	35	29	10	1	2	2	60.27	1.51601e+06	3.82034e+06	436	5.4	5.1	41	53.6	4.2	1.1	0.1	3.4	9.5	28	82.2	27.9	33.9	12.6	221	5.8	8.44295e+08
2.52	0-9	17	45	23	7	6	2	0	65.21	1.57184e+06	3.96102e+06	365	7.8	4.4	72.9	16.5	4.5	6.1	0	3.74	11.2	34	91	29.9	32.9	13.2	173	7.7	6.85257e+08
2.52	0-8	24	35	19	12	10	0	0	69.47	1.94549e+06	4.90263e+06	386	8.8	5.9	73.4	19	6.5	1	0.1	3.78	11.9	35.6	94.1	31.4	33.4	14.5	224	9.4	1.09819e+09
2.53	0-18	25	34	24	10	4	0	3	59.94	1.29419e+06	3.2743e+06	134	10.3	3.7	30.1	31.9	19.5	1.3	17.2	3.47	10	30.2	87	28.9	33.2	13	60	9.6	1.96458e+08
2.54	0-15	21	38	25	8	2	5	1	63.4	1.5255e+06	3.87477e+06	320	9.3	5	49.6	40.9	5.8	3.1	0.6	3.72	10.9	33.7	90.6	29.4	32.4	12.8	153	9.2	5.9284e+08
2.54	0-12	24	34	25	13	4	1	3	63.24	1.63356e+06	4.14924e+06	484	7.5	7.1	60.4	23.5	12.4	2.1	1.6	3.52	10.9	34.4	97.6	30.9	31.7	13.7	275	7.6	1.14104e+09
2.54	0-14	11	53	21	10	1	2	2	73.46	2.53867e+06	6.44823e+06	186	6.5	3.9 R	47.1	44.6	4.2	3.5	0.6	3.82	11	32.9	86.2	28.9	33.5	12.9	175	7	1.12844e+09
2.54	0-12	24	34	28	8	3	1	3	79.86	2.82741e+06	7.18163e+06	270	6.7																0
2.56	0-9	24	29	26	14	7	1	0	66.72	2.19884e+06	5.62904e+06	493	6	5.7	42.8	38.3	11.3	7.2	0.4	2.82	7.9	23.5	83.3	28.1	33.8	13.1	303	6	1.7056e+09
2.58	0-10	17	38	30	8	4	3	0	61.05	1.29732e+06	3.3471e+06	619	7.6	5.5	51.6	34.8	4.7	8.1	0.8	4.1	12.6	38.2	93	30.8	33	13.3	261	7.3	8.73592e+08
2.59	0-12	20	39	28	6	1	5	1	62.15	1.26362e+06	3.27278e+06	503	8.1	6.9	46.6	42.2	8.4	2.8	0	4.25	12.9	39.5	92.8	30.4	32.8	13.6	185	7.5	6.05464e+08
2.6	0-14	23	32	25	14	4	1	2	62.81	1.51784e+06	3.94639e+06	436	7.8	6.4	58.9	28.3	10.4	2	0.4	4.56	12.7	38.9	85.2	27.7	32.5	16.7	200	7.8	7.89277e+08
2.61	0-12	21	34	27	11	5	2	1	58.45	1.23418e+06	3.2212e+06	279	9	4.9	58.5	28.3	10.3	1.9	1	3.51	10.1	30.2	85.9	28.9	33.6	13.2	195	7.5	6.28134e+08
2.61	0-12	28	27	24	13	4	3	1	61.92	1.30098e+06	3.39556e+06	437	5.7	6.5	52.4	36.2	7.8	2.2	1.4	3.42	10.1	30.2	88.3	29.6	33.4	12.6	218	5.5	7.40233e+08
2.61									70.1	2.14113e+06	5.58834e+06																		0
2.62	0-14								69.96	1.92054e+06	5.03182e+06	352	7.6																0
2.62	0-27	30	34	18	11	1	4	2	67.04	1.93458e+06	5.06861e+06	541	6.5																0
2.63	0-18	23	33	26	12	3	2	1	62.05	1.56024e+06	4.10344e+06	162	7.4	4.9						3.15	9.4	29.1	92.4	29.9	32.4	13.6	192	8.6	7.87861e+08
2.63	0-11	24	29	27	14	3	1	2	66.24	1.64738e+06	4.3326e+06	496	5.9	4.1	68.8	24.4	4.7	2	0.1	3.96	9.2	28.5	71.9	23.1	32.1	16.4	313	6.1	1.3561e+09
2.64	0-12	27	38	9	13	7	5	1	59.12	1.29256e+06	3.41237e+06	292	8	4.3	62.4	26.9	8.3	2.3	0.1	3.96	11.3	34	85.9	28.4	33.1	12	163	7.8	5.56216e+08
2.65	0-12	35	23	18	9	9	4	2	63.66	1.39611e+06	3.69969e+06	318	7.3	3.4	54.7	33	4.4	5.6	2.3	3.05	9.2	27.6	90.6	30.1	33.2	15.2	183	7.1	6.77042e+08
2.65	0-15	16	45	24	7	5	0	3	71.33	2.18302e+06	5.78501e+06	314	7.3	5.6	57.3	29.6	5.4	6.4	1.3	3.24	9.9	29.4	90.5	30.6	33.7	12.8	191	7.1	1.10494e+09
2.66	0-10	16	35	27	16	4	2	0	60.76	1.41648e+06	3.76783e+06	372	7.8	5.5	52.3	35.6	5.5	5.4	1.2	3.58	11.3	34	94.7	31.6	33.4	12.4	183	7.7	6.89512e+08
2.67	0-19	29	34	19	6	5	3	4	64.32	1.71345e+06	4.57492e+06	210	7.5	4.5	39.3	49.6	5.5	2.4	3.2	3.37	10.7	31.9	94.8	31.9	33.6	12.7	108	7.6	4.94092e+08
2.67	0-9	7	48	29	13	2	1	0	69.02	1.90941e+06	5.09813e+06	618	7	7.1	62.7	29.1	5.9	2	0.3	3.55	11	32.4	91.3	31	34	13.5	344	7.1	1.75376e+09
2.68	0-17	33	30	13	9	10	3	2	76.03	2.4119e+06	6.46388e+06	227	6.8																0
2.7	0-17	28	28	25	15	2	0	2	70.65	1.89308e+06	5.11133e+06	177	8.2																0
2.7									70.03	2.08718e+06	5.63538e+06																		0
2.71	0-15	20	41	22	8	5	1	3	55	1.11459e+06	3.02054e+06	397	6.5	6.7	20.5	66.4	11.4	1.1	0.6	3.57	11	33.1	92.7	30.7	33.1	12.3	240	6.9	7.24931e+08
2.72	0-12	28	30	18	11	7	4	2	59.88	1.22075e+06	3.32044e+06	434	8.2	5.3	72.3	21.8	3	2.4	0.5	4.18	12.5	39.5	94.5	30	31.8	13.4	182	7.8	6.04319e+08
2.72	0-26	38	31	13	9	3	0	7	64.67	1.57341e+06	4.27969e+06	391	7.4	6	64.9	22.5	6.3	2.1	4.2	3.83	11.8	35.5	92.7	30.9	33.3	13.6	180	7.4	7.70344e+08
2.72	0-37	24	36	26	9	2	1	2	68.8	2.14889e+06	5.84497e+06	345	9	4	70.2	21.1	7.4	0.9	0.4	3.73	8.9	29.4	78.8	23.9	30.3	18.2	191	9	1.11639e+09
2.72	0-19	26	30	31	3	6	2	3	81.47	3.02221e+06	8.22042e+06	317	7.7	4.9	57.5	34.4	4.7	2.6	0.8	3.73	11.6	34.5	92.5	31.1	33.6	12.6	155	7.5	1.27416e+09
2.72	0-19	13	45	29	8	1	1	4	69.49	3.79567e+06	1.03242e+07	298	6.2																0
2.73	0-15	27	28	24	8	9	2	2	56.73	1.06043e+06	2.89499e+06	554	7.7	4.5	37.2	44.9	4.2	10.2	3.5	3.96	12.1	36.6	92.2	30.6	33.1	13.4	254	7.6	7.35326e+08
2.73	0-14	14	41	27	15	2	0	2	62.61	1.76115e+06	4.80795e+06	375	8.4	6.5	61.3	28.2	5.3	3.4	1.8	3.36	10.5	31.4	93.5	31.1	33.3	14.2	186	8.4	8.94279e+08
2.74	0-18	29	24	28	9	5	3	2	58.33	1.21443e+06	3.32754e+06	532	5.9	3.8	41.7	40.4	10.1	5	2.8	3.61	10.9	32.6	90.2	30.2	33.4	12.8	246	6	8.18575e+08
2.74	0-8	13	39	27	15	6	0	0	60.93	1.36763e+06	3.74731e+06	278	6.7	4.4	54.1	23	1.6	21.3	0	3.93	12.9	37	94.2	32.8	34.8	14	157	7.1	5.88327e+08
2.74	0-17	23	37	19	15	2	1	4	66.18	1.70221e+06	4.66405e+06	240	5.6	3.6	66.5	23.9	3.8	1.3	4.5	3.21	9.3	28.6	89	28.8	32.4	14.8	190	8.4	8.86169e+08
2.75	0-14	22	29	29	16	1	0	3	64.79	1.70025e+06	4.67569e+06	418	6.9	4.1	38.2	46.5	6.6	7.5	1.2	3.68	10.8	32.7	88.8	29.3	33	13.7	240	7.1	1.12217e+09
2.76	0-9	19	33	28	14	4	3	0	54.36	1.06211e+06	2.93142e+06	277	6.8	5.8	63.1	28.7	4.1	1.8	2.3	4.12	11.9	34.4	83.4	29	34.7	13.3	227	7.4	6.65431e+08
2.76	0-13	20	38	24	9	7	1	2	59.11	1.2047e+06	3.32498e+06	282	8.3	4.9						3.44	10.7	32	93	31.2	33.5	12.7	165	8.6	5.48622e+08
2.76	0-18	27	29	23	14	2	3	2	69.52	2.0147e+06	5.56056e+06	353	8.1	3.5	47.7	30.8	8.7	4.9	7.9	3.02	9.1	27.1	89.8	30.2	33.7	12.2	223	8.2	1.24001e+09
2.77	0-7	31	39	20	7	3	0	0	60.92	1.33447e+06	3.69649e+06	466	5.7	4.4	27.1	57.5	10.3	0.8	4.3	2.86	8.8	26.7	93.3	30.6	32.8	16.1	228	6.1	8.428e+08
2.77	1-15	20	32	30	11	4	1	2	64.9	1.62876e+06	4.51166e+06	308	7.7	5.1	67.5	23.4	5.7	3.4	0	3.03	8.4	26	85.7	27.7	32.3	15.1	256	8	1.15499e+09
2.78	0-9	12	38	31	14	4	1	0	58.55	1.16771e+06	3.24624e+06	669	5.6	9.3	27.9	24.6	12.1	0.9	34.5	4.72	13.3	40.3	85.3	28.1	32.9	12.3	268	6.2	8.69992e+08
2.79	0-18	30	26	20	10	9	2	3	70.61	2.36908e+06	6.60974e+06	308	7.1	4.5	65.9	27.1	5.9	1.1	0	4.36	9.1	29.6	67.8	20.9	30.8	17.3	184	7.7	1.21619e+09
2.8	0-14	17	35	28	15	2	1	2	69.9	2.17936e+06	6.10221e+06	392	6.2																0
2.82	0-16								81.6	343170	343170	323	8	3.9	58.1	36.6	2.3	2.4	0.6	3.61	11.8	35.6	98.6	32.7	33.1	14.6	154	7.7	52848180
2.82	0-22	27	29	25	8	6	3	2	92.3	4.49152e+06	1.26661e+07	394	9.3	4.6	59.2	24.6	12.5	2.8	0.9	3.45	10.5	31.7	91.6	30.5	33.3	13.2	191	8.9	2.41922e+09
2.84	0-24	23	44	13	7	6	1	6	63.97	1.64149e+06	4.66184e+06	224	8.9	4	52.6	40.1	5.8	1.5	0	3.53	10.7	32.3	91.5	30.4	33.2	13.5	118	9.3	5.50097e+08
2.85	0-19	15	38	31	11	2	2	2	64.32	1.61526e+06	4.60349e+06	355	7	4	38.1	46.8	9.8	4.9	0.4	3.95	10.5	32.4	81.9	26.5	32.3	14.2	241	7.2	1.10944e+09
2.85	0-25	23	39	17	4	2	1	4	69.67	1.93977e+06	5.52835e+06	346	9.9	4.8	65.1	30.2	2.5	1	1.2	3.78	11.1	33.8	89.3	29.3	32.7	13.3	152	9.3	8.4031e+08
2.86	0-10	22	35	19	10	10	4	0	57.02	1.13304e+06	3.24049e+06	411	9.1	5.6	69.1	24.3	4.3	1.8	0.5	3.96	10.9	34.6	87.4	27.5	31.5	14.5	219	9	7.09667e+08
2.86	0-16	17	41	21	15	3	2	3	64.97	1.6768e+06	4.79564e+06	362	8.1	4.7	50.9	38.7	5.4	4.6	0.4	3.58	10.4	30.8	86	29.1	33.8	11.7	145	8.1	6.95367e+08
2.86	0-14	17	42	23	9	3	6	1	67.09	1.95617e+06	5.59466e+06	508	8.4	4.7	57.3	29.2	9.1	2.5	1.9	3.5	8.8	28.2	80.5	25.3	31.4	14.3	299	8.2	1.6728e+09
2.86	0-15	18	38	21	9	10	2	2	69.55	2.07219e+06	5.92646e+06	588	9.2	6	71.3	20	3.6	4.9	0.2	2.57	8.8	27.8	108.3	34.2	31.6	15.9	325	9.1	1.9261e+09
2.86	0-15	23	26	29	10	9	0	3	74.05	2.28874e+06	6.54579e+06	395	6.6	6.7	51.3	40.3	5.6	2.2	0.6	3.79	11	32.3	85.1	29	34.1	12.8	206	7.3	1.34843e+09
2.87	0-16	18	33	33	5	5	3	3	73.88	2.14507e+06	6.15636e+06	504	8.3	4.1	56.9	30.4	10.9	1.8	0	3.54	11.3	34.3	96.9	31.8	32.8	14.3	222	8.1	1.36671e+09
2.87	0-20	21	34	24	12	5	1	3	73.57	2.56748e+06	7.36867e+06	285	6.2																0
2.88	0-27	32	25	22	11	2	5	3	77.7	2.8219e+06	8.12706e+06	538	6.7	4.5	41.2	46.3	7.4	3.8	1.3	4	11	32.7	81.6	27.4	33.6	13..3	230	6.9	1.86922e+09
2.89	0-14	17	44	17	13	4	3	5	62.2	1.5266e+06	4.41187e+06	372	8.2	5.4	63.8	27.5	5.2	2.1	1.4	3.12	10	29.7	95.3	32.2	33.7	12.4	208	8.1	9.17669e+08
2.91	0-21	31	32	13	9	6	4	5	67.57	1.96187e+06	5.70905e+06	314	6.5	4	64.5	28	5.9	1.1	0.5	3.93	10.8	34.4	87.5	27.6	31.5	15	159	6.8	9.07739e+08
2.91									79.26	2.87076e+06	8.35391e+06																		0
2.92	0-28	28	34	17	8	8	0	5	55.07	879674	2.56865e+06	162	8.5	3.7	55.5	27.4	1.7	15.2	0.2	2.85	8.8	26.8	93.9	30.9	32.9	15.5	101	9.2	2.59433e+08
2.93	0-12	9	42	31	9	7	1	1	58.79	1.3394e+06	3.92445e+06	628	6.8	5.3	49.2	31.3	8	1.5	10	3.08	8.9	26.6	86.5	28.9	33.3	17.4	337	6.7	1.32254e+09
2.93	0-15	24	35	16	10	7	6	2	66.58	1.60937e+06	4.71546e+06	430	10.2	6.7	34.4	49.8	9.3	5.9	0.6	3.68	11	33.9	92	29.8	32.3	15.2	213	9.9	1.00439e+09
2.94	0-12	16	35	23	19	4	2	1	59.66	1.26489e+06	3.71878e+06	188	6.3	3.4	62.6	25.6	8.1	3.6	0.1	4.13	13.8	39	94.3	33.3	35.3	12.5	86	6.3	3.19815e+08
2.94	0-14	26	27	27	5	7	5	3	67.57	1.85722e+06	5.46023e+06	156	7.9	4.2	75	19.6	3.7	1.7	0	3.02	9.3	27.9	92.4	30.9	33.4	12.8	121	8.6	6.60688e+08
2.95	0-18	20	33	23	12	9	1	2	59.79	1.28591e+06	3.79342e+06	571	7.1	5.9	53.1	34.2	6.3	5.9	0.5	3.94	11.7	35	88.7	29.8	33.6	12.4	230	7.3	8.72487e+08
2.95	0-18	26	31	24	9	7	3	2	62.27	1.57613e+06	4.64959e+06	613	8.6	8.3						3.58	11.4	35.5	99.2	31.8	32	14.5	274	8.1	1.27399e+09
2.95	0-23	19	38	18	15	4	3	2	68.22	1.82864e+06	5.39449e+06	426	8	6.4	65.1	25.2	6.6	0.8	2.3	3.45	11	33	95.6	31.8	33.3	12.5	215	8	1.15982e+09
2.96									66.05	1.80183e+06	5.33342e+06																		0
2.97	0-11	16	34	27	15	5	2	1	68.57	1.65802e+06	4.92432e+06	266	6.9	4.5	52.4	31.1	14.4	2	0.1	3.67	10.5	32.9	89.7	28.6	31.8	20	148	7.5	7.28799e+08
2.97	0-14	11	40	27	14	6	0	2	64.74	1.73297e+06	5.14692e+06	440	6.2	7.8	64.1	25.8	6.5	3.2	0.4	3.75	10.7	32.5	86.6	28.4	32.8	12.4	272	6.3	1.39996e+09
2.97	0-23	21	33	26	14	1	1	4	64.79	1.77756e+06	5.27934e+06	315	7.4	4.1	61.5	28.6	3.2	1.3	5.4	3.97	11.7	35.5	89.3	29.4	32.8	13	125	7.4	6.59918e+08
2.97	0-18	16	42	21	11	5	2	3	67.47	1.88731e+06	5.60532e+06																		0
2.97	0-11	12	44	19	15	6	3	1	74.05	2.03281e+06	6.03744e+06	948	6.5	9.5	34.8	56.6	6	2.4	0.2	3.48	9.5	28	80.5	27.4	34	13.2	434	6.7	2.62025e+09
2.97	0-18	25	36	16	9	8	2	4	77.69	2.73037e+06	8.10921e+06	243	8.3	5.9	71.5	19.5	6.3	2.2	0.5	3.46	11	32.5	93.9	31.8	33.8	13.7	152	8	1.2326e+09
2.98	0-18	19	39	23	6	6	4	3	78.46	3.2925e+06	9.81165e+06	368	7.3	5.1	46.3	39.2	6.9	5.2	2.4	3.53	11.1	32.6	92.2	31.5	34.2	12.8	208	7.2	2.04082e+09
2.99	0-14	12	38	32	12	4	0	2	57.46	1.21654e+06	3.63746e+06	498	8.9	5						3.61	9.9	31.3	86.5	27.3	31.6	16	269	9	9.78476e+08
2.99	0-17	27	35	14	9	7	5	3	65.18	1.80472e+06	5.39612e+06	432	6.5	4.1	59.8	27.7	76	4.8	0.1	3.81	12.2	37.3	97.6	32	32.7	15.1	202	6.4	1.09002e+09
2.99	0-14	23	26	26	18	4	3	1	71.86	2.0399e+06	6.0993e+06	435	6.4	6.3	71.7	21.7	4.8	1.8	0	3.39	10.9	32.5	95.7	32.2	33.6	12.9	254	6.6	1.54922e+09
3	0-16	22	37	18	8	8	3	4	66.4	1.78641e+06	5.35924e+06	137	7.1	3.7	42	46.3	9.1	2.2	0.4	3.67	10.6	30.9	84.1	28.9	34.3	12.7	67	7.3	3.59069e+08
3.01	0-18	40	27	12	7	4	2	10	66.6	1.88346e+06	5.66923e+06	299	8.5	7.2	66.6	27.9	2.4	1.1	2	3.76	9.8	31.3	83.2	26.1	31.4	14.9	165	8.9	9.35423e+08
3.03	0-27	21	36	21	8	9	2	3	57.59	1.01628e+06	3.07932e+06	318	10.6	4.8	61.1	31.4	6.1	1.1	0.3	3.81	11.2	34.2	89.9	29.4	32.7	13.2	117	9.7	3.6028e+08
3.03	0-39	26	25	22	9	11	3	4	61.26	1.46077e+06	4.42613e+06	1930	5.4	5.7	76.1	20.1	2.1	1.7	0	3.31	10.1	30.4	91.7	30.4	33.2	13.6	965	5.8	4.27122e+09
3.04	0-27	31	31	16	12	0	3	8	56.87	1.07838e+06	3.27827e+06	129	7.9	3.6	69.1	19	8.9	3	0	3.81	12	34.7	90.9	31.5	34.6	12.4	53	7.6	1.73749e+08
3.04	0-12	16	37	21	16	9	1	1	73.1	2.17781e+06	6.62053e+06	448	7.5	6.8	61.2	29.6	7.4	1.3	0.5	3.74	11.4	33.4	89.3	30.6	34.2	14	219	7.6	1.4499e+09
3.05									71.7	2.10463e+06	6.41911e+06																		0
3.06	0-12	16	41	21	12	6	2	2	64.98	1.60914e+06	4.92396e+06	340	6.8	6.2	66.8	28.3	3.7	1.1	0.1	3.99	12.7	37	92.6	31.7	34.2	12.7	119	7.2	5.85952e+08
3.06	0-13	30	29	11	13	7	5	5	63.52	1.69515e+06	5.18716e+06	326	7.9	8.5	74.7	13.7	8.8	2.8	0	3.66	11.4	33.6	91.7	31.1	33.9	14	167	7.9	8.66255e+08
3.06	0-18	23	26	28	12	7	1	3	69.12	1.80819e+06	5.53305e+06	327	7.7	6.3	60.6	28.7	4.1	2.2	4.4	3.82	12	36	94.1	31.4	33.3	12.7	159	7.5	8.79755e+08
3.06	0-29	28	32	18	10	6	5	1	60.55	1.81249e+06	5.54623e+06	348	7.2	3.3	53	33.8	6.8	4	2.4	3.71	11.5	34.8	93.8	31	33.1	13.9	163	7.4	9.04035e+08
3.06	0-11	19	30	26	13	6	4	2	68.43	2.25508e+06	6.90055e+06	340	7.3	3.8	54	35.8	4.3	4.4	1.5	3.15	9.2	28	88.9	29.2	32.8	13.3	196	7.3	1.35251e+09
3.06	0-14	21	33	23	9	8	3	3	75.54	2.81515e+06	8.61437e+06	359	9.4	7.6	69.2	22.4	4	2.7	1.7	3.63	12.7	33.3	91.7	35.1	38.2	13.4	205	9.2	1.76595e+09
3.07									65.24	1.58148e+06	4.85513e+06																		0
3.07	0-16	19	34	27	13	3	1	6	65.03	1.72069e+06	5.28251e+06	295	7.4	6.6	48.9	30.1	7.8	2.8	10.4	3.83	12.3	36.6	95.4	32.2	33.7	13	154	7.4	8.13507e+08
3.07	0-16	17	33	25	15	8	0	3	67.18	1.7418e+06	5.34733e+06	465	6.6	4.7	42.7	46.5	5.9	3.5	1.4	4.18	11.7	35.5	84.9	28.1	33	14	248	7.4	1.32614e+09
3.07	0-9	25	37	28	7	2	1	0	75.91	3.02725e+06	9.29367e+06	326	7.8																0
3.09	0-25	37	22	17	13	4	2	5	55.52	1.02891e+06	3.17933e+06	441	8.4	7.2	57.8	32.1	3.8	2.2	2.4	3.59	11	34.1	94.9	30.6	32.3	14.6	210	8.1	6.67659e+08
3.1	0-9	15	35	26	13	10	3	0	56.47	1.05188e+06	3.26082e+06			5.8	62	27.1	3.4	3.3	4.2	4.22	127	39.2	92.8	30.1	32.4	13.5	226	7	7.36945e+08
3.1	0-21	23	33	22	8	8	2	4	65.47	1.56762e+06	4.85962e+06																		0
3.11	0-26	28	28	20	10	7	2	6	61.28	1.27558e+06	3.96707e+06	578	7.8	7.7	61.9	30.5	4.7	0.1	2.8	4	12.2	37.8	94.4	30.6	32.4	13.6	275	8.1	1.09094e+09
3.11	0-15	25	29	24	9	5	3	5	60.41	1.37176e+06	4.26618e+06	437	7.9	5.3	66	24	73	2.7	0	405	11.8	36	88.8	29.2	32.9	13.8	238	7.9	1.01535e+09
3.11	0-11	19	34	22	13	7	5	1	69.6	2.12478e+06	6.60808e+06	470	9.2	8.4	69.4	19.9	4.7	0.8	5.2	4.03	11.5	35.6	88.2	28.5	32.3	16.5	219	9.2	1.44717e+09
3.12	0-17	20	34	23	8	4	4	7	62.91	1.52442e+06	4.75619e+06	401	7.8	4.8	32.7	28.7	10.5	4	24.1	3.57	10.8	32.7	91.7	30.3	33	13.3	199	8.5	9.46483e+08
3.12									71.23	2.4671e+06	7.69736e+06																		0
3.14	0-19	18	39	18	9	10	3	3	63.27	1.54477e+06	4.85057e+06	255	6.7	4.5	73.9	21.9	3	1.2	0	2.82	8.5	25.7	91.1	30.1	33	16.1	131	7.2	6.35425e+08
3.14	0-17	21	35	18	11	11	0	4	65.65	1.91239e+06	6.0049e+06	241	8.1	5.7	70.7	20.4	4.5	4.4	0	2.75	9.5	27.4	99.7	34.5	34.5	14.1	173	8.2	1.03885e+09
3.14	0-20	25	33	15	11	6	4	6	73.66	2.11393e+06	6.63773e+06	283	7.4	3.8	70.6	19.9	7.8	1.6	0.1	3.68	11.5	34.3	93	31.1	33.5	13.5	129	7.8	8.56267e+08
3.14	0-30	19	30	29	16	2	1	3	71.49	2.37427e+06	7.45522e+06	399	8.1	5.9	64.1	28.1	4.9	2.9	0	4.14	12.3	36.8	88.8	29.8	33.5	13.6	146	8.4	1.08846e+09
3.15	0-12	22	27	24	14	9	2	2	63.57	1.77194e+06	5.58161e+06	499	6.5	8.2	68.1	23.9	4	2.4	1.6	3.73	10.3	31.2	83.5	27.5	33	13.4	257	6.7	1.43447e+09
3.15	0-14	15	30	27	19	6	1	2	79.44	2.88257e+06	9.08011e+06	387	8.3																0
3.16	0-21	15	35	30	13	5	1	1	58.51	1.00602e+06	3.17903e+06	315	9.2	9.6	46.7	25.9	3.6	19.3	4.5	4.09	12	36.1	88.1	29.3	33.2	13.4	231	10.4	7.34356e+08
3.16	0-19	21	39	20	8	4	5	3	75.69	2.63967e+06	8.34136e+06	325	6.4																0
3.17	0-10	3	37	37	15	7	1	0	49.31	711621	2.25584e+06	264	7.3	6.1	60.8	30	3	5	1.2	3.95	12.9	39	98.6	32.7	33.1	13.7	144	7	3.24841e+08
3.17	0-18	19	26	30	15	5	4	1	64.69	1.63595e+06	5.18595e+06	467	7.3	7	69.3	25.2	3.7	1.5	0.03	3.42	9.2	28.3	82.7	27	32.6	16.3	285	7.5	1.478e+09
3.17	0-17	13	40	25	12	6	2	3	64.55	1.72803e+06	5.47785e+06	492	8.3	4.5	60.8	30.1	5.5	3.4	0.2	3.89	10.9	33.2	85.2	28.1	32.9	14.1	227	8.1	1.24347e+09
3.17	0-27	20	33	30	7	7	0	4	73.33	2.70297e+06	8.56842e+06	377	7.1	6.3	76.2	13.8	7.1	2.9	0	4.26	10.3	31.8	74.6	24.2	32.4	13.2	211	7.9	1.80794e+09
3.19	0-17	14	34	28	11	10	1	3	63.94	1.36611e+06	4.35788e+06	366	7.5	5.7	64.3	27	7	1.1	0.6	3.87	10.8	32.3	83.3	27.9	33.5	13.8	224	7.9	9.76164e+08
3.2	0-14	20	36	18	13	6	2	5	57.83	1.32248e+06	4.23195e+06	451	15.3	3.3	39.7	44.7	4.3	11.3	0	4.07	10.5	32.9	80.8	25.9	32	18.9	191	13.6	8.08303e+08
3.2	0-15	22	27	25	13	9	2	3	67.9	1.7774e+06	5.68767e+06	304	5.9	4.6	42.2	47.2	6.3	2.3	2	3.87	10.7	32	82.7	27.6	33.4	11.8	192	6.1	1.09203e+09
3.21	0-18	25	30	18	9	8	5	5	59.93	1563057	5.01741e+06	337	7.6	5.3	69.8	20.1	5.2	4.9	0	4.09	12.2	36.2	88.5	29.8	33.6	13.2	140	7.6	7.02438e+08
3.22	0-14	15	37	26	8	8	5	1	70.1	1.84772e+06	5.94967e+06	260	6.1	8.2	19.3	42.8	37	0.9	0	3.45	10.7	32.4	93.9	30.9	32.9	13.2	261	7	1.55286e+09
3.22	0-12	11	33	19	12	13	10	2	86.7	3.6309e+06	1.16915e+07	599	7	5.1	53.9	36.5	6.2	3.2	0.2	4.38	11.3	34.8	79.5	25.7	32.4	14.5	305	7	3.56591e+09
3.23	0-14	15	34	28	8	6	7	2	62.72	1.67355e+06	5.40555e+06	314	7.1	5.5	64.4	27.6	3	4.4	0.6	3.31	10.1	31.1	93.8	30.5	32.5	14.5	178	7.4	9.62188e+08
3.24	0-17	17	34	25	10	8	3	3	71.34	2.68014e+06	8.68364e+06	461	7.7	5.7	65.2	27.4	3.5	1.9	2	4.16	10.5	32.1	77.1	25.1	32.6	14.7	252	7.8	2.18828e+09
3.25	0-17	18	28	26	18	5	3	2	65.37	1.88068e+06	6.1122e+06	294	8.6	4.6	64	28.5	6.2	1	0.3	2.93	7.3	24.9	84.8	24.9	29.3	31.5	172	8.3	1.0513e+09
3.26	0-10	10	43	23	11	9	4	0	64.08	1.46793e+06	4.78547e+06	401	7.7	5.7	53.6	34.8	7.6	2.2	1.8	3.57	10.8	32.8	92.7	30.7	33	15.4	406	5.6	1.9429e+09
3.26	0-22	6	43	29	15	5	2	1	60.52	1.48775e+06	4.85005e+06	454	6.2	4.1	49.1	34.2	15	1.6	0.1	4.06	12.4	36.8	90.7	30.7	33.8	12.3	188	6.5	9.1181e+08
3.26	0-11	16	30	21	18	11	3	1	76.29	2.28816e+06	7.45939e+06	679	6.2	5.9	62.8	28.9	6.8	1	0.4	3.95	12.1	36	91	30.6	33.5	13.2	303	6.7	2.2602e+09
3.27	0-17	13	37	27	8	7	5	3	61.26	1.41092e+06	4.61371e+06	281	7.9	3.6	64.2	28.4	4.4	3	0	3.8	11.4	34.9	91.7	29.9	32.6	12.9	124	7.8	5.72101e+08
3.27	0-14	23	24	23	18	6	4	3	59.53	1.45838e+06	4.76891e+06	392	7.9	6	69.4	23.6	6	1	0	4.06	9.3	30	73.9	22.8	30.9	18.6	193	8.1	9.204e+08
3.27	0-17	15	35	26	13	3	2	5	70.59	2.14984e+06	7.02997e+06	309	8.2	6.3	63.4	28.6	5.5	2	0.5	4.21	13	40.2	95.4	30.8	32.3	13.6	134	8.1	9.42016e+08
3.29	0-19	19	35	22	7	6	3	6	82.22	3.07876e+06	1.01291e+07	356	8.1	5	55.2	30.2	7.3	6.7	0.6	3.99	11.2	33.7	84.6	28	33.1	16.5	190	8	1.92454e+09
3.3	0-14	14	36	24	17	2	2	3	58.49	1.17027e+06	3.86191e+06	537	7.4	5.5	66.2	26.5	4.9	1.7	0.7	4.02	11.3	35.4	87.9	28.1	32	14.3	240	7.4	9.26857e+08
3.3	0-23	23	26	24	13	9	4	1	61.44	1436224	4.73954e+06	574	8.7	7.1	61.6	22	7.4	2.1	6.9	3.6	10.5	31.8	88.1	29.2	33.1	14.7	273	8.4	1.29389e+09
3.31	0-12	15	28	27	16	9	3	2	53.38	898652	2.97454e+06	472	6.2	4.6	66.4	23.9	7.3	2.3	0.1	3.84	12.3	36.8	95.8	32.1	33.5	12.2	223	6.2	6.63322e+08
3.31	0-9	9	39	20	22	6	4	0	62.81	1.96239e+06	6.4955e+06	324	8.9	6.7	63.4	25.3	6.2	3.7	1.4	3.18	10.8	32.7	102.7	33.8	32.9	13.7	173	9	1.12372e+09
3.31	0-17	18	38	19	8	8	4	5	74.06	2.72785e+06	9.02918e+06	304	8.2	3.5	66.8	24.5	7	1.7	0	3.34	8.5	28.3	84.5	25.5	30.2	17.3	190	8.4	1.71555e+09
3.33	0-15	16	35	20	18	4	3	4	55.53	1.15496e+06	3.84602e+06	545	6.9	6.2	51.4	32.7	6.3	6.4	3.2	3.92	11.6	34.7	88.5	29.6	33.4	12.4	179	7.5	6.88437e+08
3.33	0-10	11	39	22	15	10	3	1	71.34	2.14818e+06	7.15345e+06	388	8	4.6	59.8	28.8	8.4	1	2	3.22	9.5	28.9	89.6	29.5	32.9	14.8	173	8	1.23755e+09
3.34	0-21	25	27	22	10	5	6	5	58.37	1.17717e+06	3.93176e+06	338	8.2	6.4	49.6	41.6	4.2	1.8	2.8	3.58	10.3	30.9	86.3	28.8	33.3	13.1	183	8.3	7.19513e+08
3.34	0-11	9	36	33	9	6	5	2	63.43	1.59348e+06	5.32222e+06	468	6.5	5.5	61.8	29.7	7.2	0.6	0.7	3.92	11.9	35.1	89.3	30.4	34	13.6	201	6.8	1.06977e+09
3.35	0-14	16	32	25	10	10	5	2	63.85	1.34159e+06	4.49431e+06	458	6.1	6.7	70.7	17	9.3	1.8	1.2	3.6	10.8	31.2	86.6	30	34.6	11.8	249	6.1	1.11908e+09
3.35	0-25	11	19	32	25	6	3	4	63.86	1.61358e+06	5.40548e+06	325	8.9	5.6	65.4	27.6	4	1.7	1.3	3.73	11.5	34.2	91.7	30.8	33.6	12.9	137	8.2	7.40551e+08
3.36	0-24	26	31	16	12	4	5	6	61.41	1.46204e+06	4.91244e+06	424	7.7	5.1	47.3	43.3	5.4	3.8	0.2	3.82	10.7	32.8	85.8	28.2	32.8	15.5	218	7.6	1.07091e+09
3.36									71.04	2.07785e+06	6.98158e+06																		0
3.37	0-20	20	31	21	12	7	3	6	62.43	1.59473e+06	5.37425e+06	245	13.8	6.5	69.4	19.7	7	1.4	2.5	3.94	12.1	36.1	91.4	30.6	33.5	12.9	72	10.6	3.86946e+08
3.38	0-14	19	29	25	12	7	4	4	53.54	989036	3.34294e+06	378	7.2	8.8	80.9	5.9	10.9	1.9	0.4	3.45	8.6	26.7	77.2	25	32.3	13	286	7.5	9.56082e+08
3.38	0-24	24	31	16	12	8	4	5	69.24	2.15904e+06	7.29757e+06	220	9.5	3.6	52.7	39.7	4.2	2.3	1.1	3.04	8.3	24.8	81.6	27.2	33.3	17.5	144	10.5	1.05085e+09
3.41	0-18	22	27	24	12	8	2	5	53.02	958455	3.26833e+06	352	8.3	4.4	67.1	24.4	4.2	3.6	0.7	3.94	12.3	36.7	92.9	31.1	33.4	13.5	143	7.9	4.67371e+08
3.41	0-11	6	42	23	15	12	1	2	65.47	1.74394e+06	5.94683e+06	263	10.5																0
3.41	0-17	17	36	18	17	7	2	4	67.13	1.87022e+06	6.37746e+06	503	6.1	4.6	45.9	42.9	4.5	4.7	2	3.91	10.5	32.6	83.4	27	32.3	13.6	290	6.3	1.84946e+09
3.41	0-11	14	33	23	13	10	5	2	71.22	2.12242e+06	7.23745e+06	551	7.1	6	59.7	31.1	5	1	3.2	3.47	8.8	26.5	76.4	25.4	33.2	16.3	395	7.3	2.85879e+09
3.42	0-11	3	45	24	17	7	2	2	61.82	1.53058e+06	5.2346e+06	336	7.2	3.1	46.2	37.6	13	2.3	0.9	3.58	10.3	31.4	87.7	28.7	32.7	14	186	7.3	9.73636e+08
3.43	0-14	15	34	28	6	10	4	4	56.79	1.15977e+06	3.97802e+06	303	10.1	4.4	68.2	25.8	1.4	4.4	0.2	2.77	8.2	26.2	94.4	29.4	31.1	16.7	179	9.7	7.12065e+08
3.43	0-18	15	33	28	7	8	5	4	62.28	1.57918e+06	5.41657e+06	270	6.3	4.8	55.9	32.6	7.4	4	0.1	3.49	10.6	31	88.6	30.3	34.2	13.1	185	6.6	1.00207e+09
3.43	0-18	11	39	27	13	3	4	4	69.48	2.37226e+06	8.13684e+06	556	6.3	11.3 R	24.5	60.4	8.5	5.8	0.8	4.28	10.3	32.1	75	24	32	20.5	157	7.6	1.27748e+09
3.43	0-17	12	36	24	11	13	3	1	73.46	2.37349e+06	8.14107e+06	454	6.3	4.8	60.5	27.5	9.6	2.3	0.1	3.82	12.6	37.8	98.7	33.1	33.5	13	201	6.6	1.63636e+09
3.44	0-18	18	32	21	14	5	5	5	62.24	1.4648e+06	5.03891e+06	185	7.6	6.5	27.6	42	22.1	7.7	0.6	4.48	13.9	41.1	91.7	30.9	33.7	14.9	178	8.5	8.96927e+08
3.44	0-14	9	34	28	17	6	4	2	68.2	1731738	5.95718e+06	521	6.3	5.3	43.7	40	9.9	5.4	1	3.77	11.5	33.3	88.3	30.4	34.4	12.7	270	7.1	1.60844e+09
3.44	0-25	26	33	18	10	4	3	7	69.14	1.97568e+06	6.79635e+06	320	7.9	3.2	33.8	28.2	9.5	3.9	24.6	3.35	10.2	30.4	90.8	30.5	33.6	13.5	167	8.2	1.13499e+09
3.45	0-21	31	29	12	10	9	1	8	66.75	1.9735e+06	6.80859e+06	178	7.2	5.8	59.4	29.1	2.1	9.4	0	3.65	11.4	34.8	95.4	31.3	32.7	14	163	9.1	1.1098e+09
3.45	0-17	11	33	29	17	4	1	5	71.68	2.19574e+06	7.57529e+06	541	5.4	3.4	50.9	34.4	7.7	5.8	1.2	3.38	9.5	28.2	83.1	27.9	33.6	12.1	372	5.5	2.81801e+09
3.47	0-15	7	41	21	17	8	4	2	50.07	684914	2.37665e+06	336	8.5	4.9	43.7	39.7	5	10.6	1	4.19	12.3	35.7	85.1	29.3	34.4	15	202	9.2	4.80083e+08
3.47	0-14	14	33	22	11	14	4	2	59.77	1.31199e+06	4.55259e+06	352	6.2	4.9	53.9	30.8	2.9	9.3	3.1	3.68	11.6	34.2	93	31.5	33.8	13	213	6.3	9.69702e+08
3.47	0-18	9	37	25	14	11	1	3	61.95	1.45575e+06	5.05146e+06	503	7.3	6.6	59	34	3.2	1.5	2.3	3.88	9.4	30.5	78.5	24.3	30.9	16.7	294	7.6	1.48513e+09
3.47	0-15	13	40	21	9	9	5	3	64.73	1.65144e+06	5.73049e+06	611	7.3	4.9	34.8	44.2	7.6	9.8	3.6	3.57	10.7	32.3	90.5	30.1	33.2	13.7	279	7.2	1.59881e+09
3.47	0-14	6	41	31	10	8	1	3	72.9	2.0493e+06	7.11107e+06	375	6.5	9.7	69.7	18.3	6	5.8	0.2	3.57	11.8	34.6	97	33	34	13.4	214	7	1.52177e+09
3.48	0-7	8	23	65	29	2			51.46	880772	3.06509e+06	525	8.1	4.8	45.5	15.6	9.4	2.3	6.5	4.21	12.7	38.1	90.5	30.2	33.4	13	221	7.7	6.77384e+08
3.48	0-19	13	44	25	16	7	4	1	65.48	1.53013e+06	5.32486e+06	582	6.7	5.8	55.7	34.4	5.2	4.2	0.5	4.1	9.8	30.7	74.9	23.9	31.8	28.4	314	7	1.67201e+09
3.48	0-14	15	37	20	13	8	5	3	65.36	1.63383e+06	5.68572e+06	391	6.3																0
3.48	0-23	29	26	17	11	6	6	5	63.95	1.6443e+06	5.72217e+06	214	8.1	3.2	44.5	39.4	12.9	2.9	0.3	3.65	9.9	29.9	81.7	27.2	33.3	15.5	130	8.2	7.43882e+08
3.48	0-12	20	24	22	16	12	6	1	80.38	3.14811e+06	1.09554e+07	184	8.6	4.2	71.1	13.7	4.2	10.6	0.4	2.67	7.5	25	93.5	29.7	3.8	18.2	134	8.5	1.46802e+09
3.49	0-32	21	28	22	11	9	6	3	58.03	1.195e+06	4.17056e+06	212	9.1	4.2	59.1	30.1	2.9	3.2	4.7	3.41	6.5	22.6	66.3	19.1	28.8	20.2	207	11.8	8.63306e+08
3.49	0-15	11	29	33	14	7	5	1	68.5	2.35489e+06	8.21855e+06	316	6.3	4.6	66.8	27.2	4.5	1.3	0.2	2.16	7	20.2	93.3	32.2	34.4	13.1	257	6	2.11217e+09
3.5	0-26	15	30	27	14	9	4	1	72.01	2.39455e+06	8.38091e+06	160	7.4	4.2	57.7	26.5	8.6	7.2	0	2.31	8.2	24.7	107	35.5	33.2	13.2	110	78	9.21901e+08
3.51	0-16	25	21	21	16	8	7	3	60.13	1.30746e+06	4.58919e+06	454	7.7	5.6	63	27	2	5.1	2.9	3.45	11.3	33.5	97.1	32.8	33.8	13.2	204	7.6	9.36195e+08
3.51	0-14	8	29	36	15	9	2	1	66.89	1.79799e+06	6.31095e+06	343	8.1	4.6	56.5	37.7	2.8	2.4	0.6	3.82	10.1	31.7	82.9	26.6	32	14.4	191	8	1.20539e+09
3.51	0-9	9	31	26	24	8	2		71.96	1.894e+06	6.64793e+06	322	8.1	6	70	22.7	5.4	1.4	0.5	3.99	11.2	33.7	84.5	28	33.2	14.3	159	8	1.05702e+09
3.51	0-27	20	31	22	16	8	4	3	69.39	2.2937e+06	8.05089e+06	502	6.6	6.5	55.1	35.6	4.8	3.5	1	4.03	11.5	33.7	83.6	28.6	34.1	12.2	294	6.6	2.36696e+09
3.51	0-17	17	28	19	21	8	4	3	83.38	3.59054e+06	1.26028e+07	444	7.9	3.6	51.1	39.3	7.9	1.2	0.5	3.61	11.4	34.4	95.4	31.6	33.1	12.5	206	8.1	2.59617e+09
3.52	0-14	14	27	31	12	10	2	4	59.45	1.21428e+06	4.27428e+06	422	7.8	6.1	67.8	23.5	3	1.9	3.8	3.95	11.9	35.7	90.3	30.1	33.3	12.4	207	7.8	8.84775e+08
3.53	0-15	10	28	38	12	4	5	3	53.61	805938	2.84496e+06	475	6.4	10.4	52.2	16.8	4.4	25.6	1	3.97	10.8	32.6	82.2	27.1	33	13.3	324	6.4	9.21768e+08
3.53	0-14	17	26	23	23	3	6	2	75.87	2.63433e+06	9.29918e+06	384	7	4.3	62.9	32.7	3.5	0.6	0.3	3.6	11.2	33.2	92.2	31	33.6	12.9	158	7.3	1.46927e+09
3.54	0-34	19	29	28	10	6	3	5	66.61	2.05374e+06	7.27025e+06	299	7.1																0
3.54	0-14	12	37	23	12	8	5	4	75.6	2.7498e+06	9.73428e+06	241	9.2	3.2	33.7	57.5	4.2	4.5	0.1	3.63	10.4	31.1	85.8	28.6	33.3	13.6	124	9.7	1.20705e+09
3.55	0-12	6	29	35	19	8	2	1	61.24	1.23495e+06	4.38408e+06	473	6.4	4.7	44.8	40.8	12.9	1.5	0	4.29	13.1	38.7	90.3	30.5	33.8	12.8	205	6.4	8.98737e+08
3.56	0-20	7	29	32	19	7	4	2	61.41	188059	669491	78	6.6	4.1	30	46.6	13.6	9.1	0.7	3.18	10	31.8	100.1	31.5	31.5	15.9	131	7.9	8.77034e+07
3.56	0-27	8	44	21	12	8	4	3	66.41	1.49216e+06	5.31207e+06	723	7.7	5.9	58.5	26.1	12.3	2.3	0.8	4.05	9.4	30.8	75.9	23.3	30.7	19.8	363	7.5	1.92828e+09
3.57	0-12	17	28	23	14	12	1	5	59.52	1.29921e+06	4.63818e+06	341	9.2	4.7	66.2	25	4.6	1.1	3.1	3.46	10.2	30.8	88.8	29.5	33.2	14.1	179	8.8	8.30234e+08
3.57	0-15	14	25	37	12	6	3	3	79.43	2.46986e+06	8.81742e+06	344	8.5	6.2	61.2	32.3	5.2	1.1	0.2	3.88	11.9	34.3	88.4	30.7	34.7	12.2	172	8.1	1.5166e+09
3.58	0-18	12	35	19	18	12	1	3	79.15	2.87411e+06	1.02893e+07	439	6.7	4	44.4	40.5	9.3	5.8	0	3.84	10.5	31.7	82.7	27.3	33	14.9	301	7.5	3.09708e+09
3.59	0-23	12	30	35	10	5	3	5	62.3	1.31665e+06	4.72677e+06	446	8.1	6.6	53.3	36.4	8	2.1	0.2	3.5	11.8	36	102.8	33.6	32.7	14.6	227	7.9	1.07298e+09
3.6	0-19	13	33	28	11	5	5	5	65.48	1.52285e+06	5.48226e+06	396	6.1	4.2	52.6	40.1	5.1	1.9	0.3	3.58	9.9	30.2	84.3	27.8	33	12.7	221	6.3	1.21158e+09
3.6	0-27	25	25	16	20	4	6	6	65.95	1.73617e+06	6.25023e+06	169	10.1	4.1						4	12.5	38.5	96.3	31.4	32.6	15.8	70	9.7	4.37516e+08
3.61	0-16	11	34	24	21	3	4	4	62.67	1.31371e+06	4.7425e+06	299	8.2	4.9	46.6	42.5	7.8	2.7	0.4	4.15	12.2	36.4	87.7	29.5	33.6	14.4	125	8.1	5.92813e+08
3.61	0-17	13	29	27	15	8	5	3	61.26	1.34468e+06	4.8543e+06	429	8.5	3.5	36.9	46.9	10.8	5.4	0	3.78	9.2	28.9	76.3	24.4	32	18.4	214	8.5	1.03882e+09
3.61	0-35	17	29	29	10	6	5	4	76.13	2.78235e+06	1.00443e+07	375	7.5	4.7	58.3	35.1	4.2	1.8	0.6	3.63	11.5	34.1	93.9	31.8	33.8	12.4	155	81	1.55687e+09
3.62	0-12	20	20	28	18	6	6	2	36.2	292538	1.05899e+06	853	6.4	7.1	67.5	25.3	4.8	1.9	0.5	4.1	12.8	36.9	90.1	31.1	34.5	11.7	357	6.5	3.78058e+08
3.63	0-23	13	32	23	15	10	4	3	56.76	1.02492e+06	3.72047e+06	272	7.7	4.6	55.4	34.8	5.8	2.5	1.5	3.73	11.3	33.8	90.8	30.4	33.5	12.6	143	7.6	5.32027e+08
3.63	0-14	15	25	23	25	6	4	2	62.47	1.29168e+06	4.6888e+06	337	8.6	8.2	65.4	22.2	11	1.2	0.2	4.06	11.9	36.5	89.9	29.4	32.6	12.8	185	8.1	8.67428e+08
3.63	0-15	20	21	28	16	6	6	3	62.33	1.35763e+06	4.9282e+06	456		5.8	67.7	26.1	4.2	1.7	0.3	3.78	8	26.9	71.1	21.2	29.8	17.6	266	8.3	1.3109e+09
3.63	0-12	7	32	31	17	8	3	3	79.72	2.75177e+06	9.98893e+06	547	5.4	7.9	33.4	57.8	7	1.1	0.7	4.24	11.4	32.9	77.5	26.8	34.5	14.5	402	6.2	4.01555e+09
3.64	0-11	11	35	24	14	11	5	1	56.89	1.22878e+06	4.47275e+06	177	7.9	5.7	54	31.5	8.9	5.5	0.1	3.51	11.2	33.3	94.6	32	33.8	14	118	8.1	5.27785e+08
3.64	0-22	7	43	25	12	4	4	5	71.88	2.2096e+06	8.04293e+06	505	7.2	3.7	41.5	44.3	4	4.4	5.8	3.83	10.6	31.9	83.3	27.7	33.3	16.6	221	7.5	1.77749e+09
3.64	0-23	13	33	26	10	8	6	4	73.24	2.31526e+06	8.42753e+06	380	7.2	9.1	75.8	14.2	4.9	4	1.1	4.24	13.2	39.3	92.7	31.2	33.6	12.6	148	7	1.24727e+09
3.64	0-19	18	33	19	13	7	4	6	69.52	2.34187e+06	8.5244e+06	357	8.1	5	64.2	25.2	7.2	3.4	0	3.07	8.5	26.9	87.6	27.7	31.6	16	258	8.2	2.19929e+09
3.64	0-18	14	32	25	16	5	3	5	75.15	2.43478e+06	8.86259e+06		7.4	8.9	62.6	25.7	5.4	5.4	0.9	3.22	9.8	29.6	92	30.5	33.2	16.4	566	7.3	5.01623e+09
3.66	0-17	20	26	25	12	7	5	5	64.58	2.01859e+06	7.38804e+06	475	5.7																0
3.66	0-14	15	34	23	12	7	4	5	80.35	3.05972e+06	1.11986e+07	181	8.1																0
3.66	0-12	9	35	20	18	11	6	1	89.12	3.63828e+06	1.33161e+07	297	7.1	3.6	58.3	29.8	6.2	5.3	0.4	3.86	12.1	35.3	91.4	31.3	34.2	12.7	156	7.3	2.07731e+09
3.67	0-15	18	22	35	9	10	2	5	62.47	1.48196e+06	5.43878e+06	447	7.2	6.2	58.3	32.4	7.4	1.8	0.1	4.12	12.3	36.7	89	29.9	33.5	12.9	211	7.2	1.14758e+09
3.67	0-12	4	35	31	21	4	4	1	66.92	1.78195e+06	6.53976e+06	282	8.5	3.8	44.2	40.8	8.2	5.9	0.9	3.75	11.1	33.3	88.9	29.5	33.1	12.6	172	8.6	1.12484e+09
[truncated: 3 more columns]

## Sheet: high DG vol 
DENSE GRANULES	RANGE	0 dg/plat	1-2 dg/plat	3-4 dg/plat	5-6 dg/plat	7-8 dg/plat	9-10 dg/plat	>10 dg/plat	Radius (corr)	dg volume	Total Volume (nm3)	Plt count (thousd/mm3)	MPV	WBC	NE %	LY %	MO %	EO %	BA %	RBC	HGB	HCT	MCV	MCH	MCHC	RDW	PLT	MPV	Total Volume (nm3/dl)	Normal / abnormal	decr. Respnse to
5.64	0-21	15	20	13	14	13	10	15	78.63	2862578	1.61449e+07	112	11.2	5.8	41	48	7.1	3.1	0.8	3.99	12.7	38.5	96.6	31.8	32.9	13.1	41	11	6.61943e+08
5.64	0-14	4	10	33	23	10	10	10	82.78	2.94966e+06	1.66361e+07	359	9.3	5.6	50.5	34.1	9.8	4.7	0.9	3.67	10.5	32.3	88.1	28.6	32.5	13.7	158	8.9	2.6285e+09					DENSE GRANULES		0 dg/plat		1-2 dg/plat		3-4 dg/plat		5-6 dg/plat		7-8 dg/plat		9-10 dg/plat		>10 dg/plat
5.65	0-14	2	16	23	23	15	14	7	68.2	1.90453e+06	1.07606e+07	302	7.4	3.2	29.8	57.6	9.1	3.2	0.3	4.05	11.1	33.6	82.8	27.4	331	12.8	172	7.4	1.85082e+09
5.67	0-28	2	24	19	21	14	10	8	69.08	2.09521e+06	1.18799e+07	280	7.8	9	71.8	16.3	8	3.9	0	3.14	10	29.7	94.6	31.9	33.8	11.5	169	8.1	2.00769e+09					Mean	6.64477	Mean	4.5119	Mean	14.4048	Mean	18.9167	Mean	20.3929	Mean	15.6667	Mean	10.3333	Mean	15.4167
5.67	0-16	6	21	13	28	14	7	11	82.88	3.10867e+06	1.76262e+07	267	7.4	4.1	61.9	32.7	2	3.4	0	3.49	11.1	32.9	94.2	31.7	33.6	12.4	138	7.5	2.43241e+09					Standard Error	0.105395	Standard Error	0.474687	Standard Error	0.638935	Standard Error	0.675404	Standard Error	0.595214	Standard Error	0.548647	Standard Error	0.417398	Standard Error	0.77914
5.68	0-17	3	30	9	24	10	13	11	70.3	1.89197e+06	1.07464e+07	298	8.8	15.4	83.5	8.2	6	0.3	2	4.44	12.1	36.6	82.5	27.4	33.2	12.9	179	8.5	1.9236e+09					Median	6.375	Median	3.5	Median	14.5	Median	19	Median	19.5	Median	16	Median	10	Median	14
5.72									71.38	2.12681e+06	1.21654e+07		8.5																0	Normal				Mode	5.83	Mode	2	Mode	17	Mode	16	Mode	18	Mode	16	Mode	8	Mode	9
5.75	0-25	9	23	19	20	11	9	9	66.7	1.83119e+06	1.05293e+07	560	7.2	8.5	59.9	34.2	3.7	1.2	1	3.93	11.7	35.4	89.9	29.7	33	12.6	236	7.3	2.48492e+09					Standard Deviation	0.98869	Standard Deviation	4.35058	Standard Deviation	5.85594	Standard Deviation	6.19018	Standard Deviation	5.45522	Standard Deviation	5.02843	Standard Deviation	3.82551	Standard Deviation	7.14094
5.75	0-25	1	19	24	20	22	5	9	71.7	2.14315e+06	1.23231e+07	389	7	3.6	44.6	39.7	12	3.4	0.3	4.39	12.5	36.5	83	28.5	34.3	12.3	180	7.2	2.21816e+09					Sample Variance	0.977508	Sample Variance	18.9276	Sample Variance	34.292	Sample Variance	38.3183	Sample Variance	29.7595	Sample Variance	25.2851	Sample Variance	14.6345	Sample Variance	50.993
5.76	0-31	3	21	23	20	19	7	8	66.13	1.49436e+06	8.60752e+06	262	8.2	5.8	58.1	28.8	7.5	1.5	4.1	3.58	9.8	29.9	83.4	27.3	32.7	13.8	192	8.7	1.65264e+09					Kurtosis	3.45436	Kurtosis	4.97349	Kurtosis	-0.260282	Kurtosis	-0.0206985	Kurtosis	0.522356	Kurtosis	-0.33721	Kurtosis	0.355946	Kurtosis	0.384428
5.77	0-18	3	11	22	29	21	9	5	74.22	2384559	1.37589e+07	524	8.2	6.2	67.9	25.8	5.4	0.9	0	3.13	9.3	27.9	88.9	29.6	33.2	12.8	284	8.1	3.90753e+09					Skewness	1.73643	Skewness	1.98309	Skewness	0.130437	Skewness	-0.0273614	Skewness	0.303547	Skewness	0.0871481	Skewness	0.530021	Skewness	0.782963
5.77	0-32	8	17	26	18	12	6	13	72.24	2.46993e+06	1.42515e+07	544	7.9	4.1	56.8	30.5	7.1	5.6	0	3.42	10.8	32.3	94.4	31.7	336	13.9	272	7.6	3.87641e+09					Range	4.96	Range	23	Range	30	Range	31	Range	30	Range	23	Range	19	Range	35
5.78	0-18	4	8	27	27	19	8	8	58.93	1.53079e+06	8.84798e+06	402	7.3	7.6	65.6	25.8	6.9	1.6	0.1	3.79	9.4	30	79	24.7	31.2	17.4	268	7.9	2.37126e+09					Minimum	5.64	Minimum	0	Minimum	0	Minimum	2	Minimum	5	Minimum	4	Minimum	3	Minimum	1
5.81	0-27	5	16	22	27	14	3	13	84.04	3.32284e+06	1.93057e+07	343	8.3	4.8	76.5	18.8	3.9	0.8	0	3.43	11.1	32.6	95	32.2	33.9	12.5	172	8.1	3.32058e+09					Maximum	10.6	Maximum	23	Maximum	30	Maximum	33	Maximum	35	Maximum	27	Maximum	22	Maximum	36
5.82	0-25	4	14	27	21	12	13	9	62.29	1.49664e+06	8.71045e+06	365	8.1	5	57.2	32.8	6	3.2	0.8	3.65	10.3	31.4	85.7	28.3	33	13.6	106	8.6	9.23308e+08					Sum	584.74	Sum	379	Sum	1210	Sum	1589	Sum	1713	Sum	1316	Sum	868	Sum	1295
5.83									60.2	1.15862e+06	6.75478e+06																		0					Count	88	Count	84	Count	84	Count	84	Count	84	Count	84	Count	84	Count	84
5.83	0-21	4	21	23	19	12	12	9	79.17	2.53934e+06	1.48044e+07	205	7.9	5.2	53.4	39.2	3.5	3.4	0.5	3.86	11.1	33.8	87.7	28.7	32.7	15.9	129	8.7	1.90976e+09
5.83	0-23	4	17	25	28	17	9	6	80.4	3.11708e+06	1.81726e+07	504	7.6	7.6	72.1	18	7.3	2.4	0.2	3.53	10.9	33	93.2	30.7	32.9	14.5	237	7.6	4.3069e+09
5.85	0-22	1	19	30	17	11	10	11	67.32	1.98389e+06	1.16057e+07	598	9.4	5.9	44.2	41.2	8.5	5.8	0.3	3.77	11.4	36.2	96	30.2	31.4	14.7	234	9	2.71574e+09
5.88	0-27	6	7	2	9	18	7	11	77.53	3.33749e+06	1.96244e+07	429	9.3	7	40.9	38.9	9.4	10.8	0	3.81	12.1	35.8	93.9	31.6	33.6	13.5	180	9.3	3.5324e+09
5.91									67.2	1.89512e+06	1.12001e+07																		0
5.93	0-14	1	23	16	18	18	16	8	82.86	3.15365e+06	1.87012e+07	80	10.7	5.8	71.3	23.8	4.3	0.6	0	3.92	12.2	36.1	92.1	31.1	33.8	12.7	40	10.2	7.48046e+08
5.97	0-21	8	12	32	16	8	11	13	68.03	1.59084e+06	9.49729e+06	424	8	7.2	66.5	26	3	2.1	2.4	3.69	9.8	30.5	82.6	26.7	32.3	15	223	8.5	2.11789e+09
6	0-44	13	20	21	16	6	7	17	70.7	2.24921e+06	1.34952e+07	350	7.8																0
6.01	0-18	2	17	20	20	21	8	12	73.67	2.18984e+06	1.31609e+07	320	6.7	4.9	67.8	27	4.8	0.4	0	3.67	11.6	34.2	93.3	31.7	33.9	12.4	134	7	1.76357e+09
6.03	0-37	5	17	21	19	16	12	10	60.76	1.38282e+06	8.3384e+06	364	7.3	4.5	65.4	21.6	8.6	3.8	0.6	3.4	8	26.6	78	23.6	30.3	20.9	254	7.6	2.11795e+09
6.04	0-25	7	18	18	25	13	5	14	49.62	825562	4.98639e+06	337	6.7																0
6.05	0-23	2	13	23	20	23	12	7	75.58	2.52794e+06	1.5294e+07	385	7.8	4.7	55.5	34.3	6.5	1.1	2.6	3.23	9.7	30.1	93	30.1	32.3	12.7	206	8.5	3.15057e+09
6.09	0-26	5	19	19	21	10	15	16	68.22	1.71684e+06	1.04555e+07	237	6.2	5.3	63.9	25.7	7.4	2.2	0.8	4.27	12.1	35.8	83.8	28.4	33.8	13.7	166	7.6	1.73562e+09
6.09	0-22	3	19	28	14	13	9	14	74.82	2732422	1.66404e+07	3.53	7.5	7.7	72.1	24.6	2	1.3	0	3.71	12	36.1	97.3	32.3	33.2	13.1	210	7.6	3.49449e+09	control
6.09	0-31	7	20	16	24	13	9	11	84.57	3.2166e+06	1.95891e+07	327	8.6	4.4	61.3	27.2	7.8	3.1	0.6	4.03	11.9	36.1	89.5	29.5	33	13.4	153	8.5	2.99713e+09
6.11	0-24	11	14	21	17	15	7	15	60.74	1.3491e+06	8.24298e+06	326	7	4.4	61.4	28.2	3.4	1.4	5.6	3.41	10.5	30.5	89.2	30.6	34.3	13	164	6.9	1.35185e+09
6.11	0-24	2	17	29	11	19	11	11	70.6	2.08451e+06	1.27364e+07	789	7.2	7.1	73.6	20.7	2.9	1.7	1.1	4.79	11.6	36	75.1	24.3	32.4	13.3	339	7	4.31763e+09
6.12	0-27	2	9	23	28	20	9	9	72.76	2.00321e+06	1.22596e+07	527	8.9	3.9	45.7	42.5	6.2	5.3	0.3	3.84	11.2	34.1	88.7	29.2	32.9	13.5	240	8.8	2.94231e+09
6.12	0-14	4	9	23	17	26	13	8	86.68	4.65262e+06	2.84741e+07	250	9.2																0	Stroke
6.19	0-21	2	10	27	29	16	9	9	63.35	1.50445e+06	9.31254e+06	354	7.8	5.6	70.3	20.5	5.7	3.1	0.4	3.83	12	35.9	93.6	31.3	33.4	12.9	179	7.4	1.66695e+09
6.21	0-18	3	15	16	24	21	7	14	75.47	2.12351e+06	1.3187e+07	443	8.5	7.2	62.8	29	5.8	2.4	0	3.79	11.6	34.2	90.1	30.6	34	13.3	201	8.2	2.65058e+09
6.22	0-27	7	10	21	22	16	12	12	60.4	1.23911e+06	7.70725e+06	360	8.9	4.1	64.5	24.5	6.7	3	1.3	3.94	10.4	31.7	80.3	26.4	32.9	14	173	8.9	1.33335e+09
6.26	0-26								55.53	1.2415e+06	7.7718e+06																		0
6.27	1-22	0	14	19	26	20	12	9	75.73	2.25535e+06	1.41411e+07	577	7	5.7	63.1	16.9	7.8	0.7	11.5	4.36	11.2	33.9	77.8	25.8	33.1	12.3	256	7.2	3.62011e+09
6.28	0-26	7	12	28	16	13	8	17	75.15	2.73582e+06	1.71809e+07	649	7.1																0
6.32	0-63	19	7	19	18	11	11	15	65.93	1.92198e+06	1.21469e+07	340	8.3																0
6.37	0-22	3	15	24	21	11	8	18	68	1.62364e+06	1.03426e+07	242	7.7	6	74.1	18.4	5.9	1.5	0.1	3.14	9.9	29.4	93.8	31.6	33.6	13.5	145	7.9	1.49968e+09
6.37	0-18	7	12	17	25	15	12	12	83.65	3.07992e+06	1.96191e+07	376	7.4	5.6	59.8	32.4	3.3	1	3.5	4.12	12	36	87.2	29.2	33.5	14.2	170	8.4	3.33525e+09
6.38	0-35	12	25	11	17	12	7	18	68.09	1.67366e+06	1.06779e+07	449	7.6	7.6	28.8	20.9	8	4.6	37.7	3.93	8.3	27.8	70.7	21.1	29.8	20.3	314	8.2	3.35287e+09
6.39	0-53	4	17	22	24	15	6	13	68.33	1.71122e+06	1.09347e+07	331	8.9	5.8	64.6	19.8	7.1	2.6	5.9	3.95	12.2	35.4	89.6	30.9	34.5	12.5	142	8.8	1.55272e+09
6.42	0-24	8	22	16	13	15	3	23	62.93	1.45516e+06	9.34216e+06	272	7.8	3.2	42.5	45.7	7.1	4.6	0.1	3.12	9.5	28.9	92.6	30.5	32.9	14	171	7.8	1.59751e+09	control
6.43	0-23	4	16	9	33	18	8	12	67.59	1.58175e+06	1.01707e+07	125	9.5	4	61.4	28.2	7.3	2.9	0.2	3.55	10.8	32.4	91.3	30.5	33.4	13.2	60	9.5	6.10241e+08
6.43	0-18	5	17	18	18	18	5	19	76.98	2504486	1.61038e+07	339	7.3	7.2	61.2	29	4.9	4.8	0.1	3.58	10.9	33.3	92.9	30.3	32.6	14.8	234	7.6	3.7683e+09
6.51	0-19	0	15	22	25	13	13	12	78.17	3.019e+06	1.96537e+07	248	8.3	4.7	29.6	22.6	7.6	0.7	39.5	3.76	11.8	34.5	91.9	31.4	34.2	12.7	114	8.7	2.24052e+09
6.52	0-23	0	8	17	35	24	8	8	78.51	3.02336e+06	1.97123e+07	488	6.5	7	77.3	8.6	8.5	1.8	3.8	3.55	10.8	32.3	91	30.4	33.3	13	216	6.5	4.25786e+09
6.53	0-25	1	19	24	19	9	5	23	58.33	1.21285e+06	7.91993e+06	582	6.3	5.3	46	36.9	3	12.8	1.3	4.33	11.7	35.7	82.3	27.1	32.9	12.5	285	6.5	2.25718e+09
6.53	0-24	4	23	19	18	6	11	19	77.15	2.64335e+06	1.72611e+07	154	9.9	6.2	70.3	19.4	7	2	1.3	3.6	10.2	31.4	87.3	28.3	32.4	13.4	83	9.6	1.43267e+09
6.54	0-24	6	15	17	18	18	12	14	70.22	1.79551e+06	1.17426e+07	303	7.5	3.7	36.2	46.9	4.1	2.7	10.1	3.39	11.3	33.4	98.6	33.3	33.8	13.3	148	7.9	1.73791e+09
6.54	0-19	1	11	32	17	27	6	6	71.03	1.87854e+06	1.22857e+07	834	6.2	6.1	49.4	38.6	3.7	3.9	4.4	3.92	11.7	35	89.2	29.9	33.5	13.1	359	6.2	4.41056e+09
6.54	0-27	9	19	16	15	8	10	23	67.03	1.92961e+06	1.26196e+07	316	8.3	4	59.8	31.6	5.3	2.6	0.7	3.48	9.5	28.3	81.1	27.3	33.6	17.1	240	8.3	3.02871e+09
6.55	0-20	1	14	11	26	24	15	9	62.44	1.33727e+06	8.7591e+06	512	7.5	4.2	33.7	42.3	9.9	5.3	8.8	3.79	10.9	33.3	87.7	28.7	32.7	14.8	230	7.7	2.01459e+09
6.57	0-21	1	23	20	20	7	8	21	64.61	1.38186e+06	9.07882e+06	319	7.9	5.8	59.2	34.1	3.2	2.5	1	3.32	6.7	21.6	65	20.3	31.2	35.5	231	8.5	2.09721e+09
6.62	0-22	7	11	21	19	14	8	20	80.48	3.36804e+06	2.22965e+07	312	7.3	6.5	58.3	31.1	7.2	2.9	0.5	3.95	12.4	36.9	93.4	31.4	33.6	14.1	224	82	4.99441e+09
6.65	0-36	23	27	12	5	4	4	25	68.7	2.15153e+06	1.43076e+07	22	7.5	6.2	7.4	17.8	70.2	3.3	1.3	4.27	12.2	35.7	83.5	28.7	34.3	13.3			0
6.76	0-17	0	11	16	21	24	16	12	68	1.77344e+06	1.19885e+07	589	8.1	7.1	63.6	30.2	4	2	0.2	3.84	10.2	32.5	84.6	26.5	31.3	15.2	279	8.6	3.34479e+09
6.77	0-20	2	13	23	17	13	13	19	79.67	2.97571e+06	2.01456e+07	684	8.1	6.7	69.6	22.8	4.8	2	0.8	4.37	11.6	34.8	79.5	26.6	33.4	13.4	318	8.2	6.40629e+09
6.88	0-28	3	14	17	17	17	13	19	64.49	1.68569e+06	1.15975e+07	419	7	5.3	50.9	35.5	6.6	5.6	1.4	4.19	11.6	34.5	82.2	27.6	33.5	13.6	188	7.6	2.18034e+09
6.89	0-21	0	0	28	28	20	13	11	72.6	1.90623e+06	1.31339e+07	235	7.2	3.2	49.5	37.7	5	7.8	0	4.08	12.2	35	85.7	30	34.9	15.3	188	8.2	2.46918e+09
6.97	0-17	2	6	17	29	16	16	14	74.88	2.43519e+06	1.69733e+07	582	6.7	5.9	50.2	42.8	5.8	0.8	0.4	5	14.3	42.2	84.3	28.6	33.9	12.5	228	7.1	3.8699e+09
7.03	0-29	6	12	18	17	20	8	19	56.61	1.0278e+06	7.22546e+06	317	6.2	2.9	56.7	35.6	7.1	0.3	0.3	3	10	30.2	100.6	33.3	33.1	12.9	141	6.4	1.01879e+09
7.05	0-22	0	3	13	34	26	15	9	69.99	2.13339e+06	1.50404e+07	665	6.8	5.8	63.5	28.8	3.9	3.8	0	3.93	11.1	33.8	86	28.2	32.8	15.5	312	6.7	4.6926e+09
7.14	0-24	18	23	21	17	7	5	1	77.69	2.86401e+06	2.0449e+07	402	8.2																0
7.21	0-29	2	12	11	27	18	16	14	73.83	2.30918e+06	1.66492e+07																		0
7.21	0-29	7	9	10	22	25	9	18	76.38	2.6302e+06	1.89637e+07	292	8.8	5	55.5	34.3	7	3.2	0	3.68	11.1	33.2	90.3	30.2	33.4	12	130	8.6	2.46529e+09
7.38	0-18	0	7	19	26	16	13	19	72.55	2.18817e+06	1.61487e+07	421	7.3	5.7	67.3	25.1	6	1	0.6	4.77	10	31.6	66.2	21	31.7	15.4	214	8.6	3.45582e+09
7.43	0-56	7	14	23	18	11	6	22	64.74	1.665e+06	1.23709e+07	256	9																0
7.43	0-31	7	16	21	11	14	10	21	84.69	3.86489e+06	2.87161e+07	162	10.6	6.2	62.8	28.8	1	7.3	0.1	3.77	10.1	31	82.2	26.9	32.7	14.2	97	9.2	2.78546e+09
7.51	0-32	4	14	16	18	13	13	22	67.44	1.78837e+06	1.34306e+07	88 R	9.0 R	4.7	48.2	44.4	4.9	1.5	1	4.31	10.6	33.1	76.7	24.6	32.1	14.3	40	11.5	5.37225e+08
7.52	0-21	1	15	16	19	21	8	20	76.5	2.28283e+06	1.71668e+07	126	11.4	4.3	52	40.3	5.5	1.9	0.3	4.28	12.3	36.1	84.3	28.7	34	13.5	53	11.2	9.09843e+08
7.83	0-23	0	17	12	16	12	11	32	76.15	2250695	1.76229e+07	452	7	6.7	60.7	30.4	4.7	3.7	0.5	3.69	11.6	34	91.9	31.4	34.1	13.4	212	7.8	3.73606e+09
7.88	0-37	2	8	14	20	22	12	22	56.02	1.07402e+06	8.46325e+06	498	7.9	9.3	73.8	17.1	2.6	6.3	0.2	3.54	12	35.7	100.8	33.9	33.6	13.4	213	7	1.80267e+09
7.88	0-23	3	7	14	18	18	21	19	66.82	1.64961e+06	1.29989e+07	391	9.8	6.4	65.1	26.8	6.2	1.1	0.8	3.5	11.3	33.9	96.9	32.4	33.4	13.2	137	10.4	1.78085e+09
7.89	0-20	0	8	10	25	19	12	26	66.66	1.5804e+06	1.24694e+07	467	8.8	5.2	74.5	19.5	5.2	0.8	0	4.12	10.4	33.1	80.3	25.1	31.3	18.5	216	8.4	2.69338e+09
7.98	0-29	1	7	16	18	20	17	21	68.43	1.85633e+06	1.48135e+07	369	8.6	4.6	47.5	34.6	12.7	5	0.2	3.84	10.8	32.7	85	28.1	33.1	14.2	179	8.5	2.65162e+09
8.01	0-27	4	9	16	19	16	15	21	65.77	1.50758e+06	1.20757e+07	399	7.9	4.3	67	25.3	6.6	0.9	0.2	3.43	10.6	31.9	93	30.8	33.1	14.4	184	8	2.22193e+09
8.05	0-23	2	5	12	20	18	22	21	71.19	1.9548e+06	1.57361e+07	406	8.8	6.4	56.8	34.3	3.7	5.2	0	4.23	9.7	30.1	71	23	32.4	23.7	243	10	3.82388e+09
8.12	0-45	3	10	22	15	16	10	25	74.81	2775762	2.25392e+07	135	10.6																0	Normal
8.44	0-34	3	16	12	15	11	10	33	75.72	3.02769e+06	2.55537e+07	85	11.9																0
9.17	0-37	1	9	15	18	16	16	25	82.67	3.23075e+06	2.9626e+07	45	10.8	6.7	27	52.8	9.5	6.3	1.8	3.8	10.9	32	84.2	29.8	34.2	13.5	31	9.8	9.18406e+08
9.38	0-33	2	6	10	17	16	17	32	75.95	2.3844e+06	2.23656e+07	51	10.4	5.9	55.6	34.2	6.7	2.3	1.2	4.18	12.5	36.6	87.5	29.9	34.2	13.4	30	9.9	6.70969e+08
9.92	0-29	4	6	5	20	19	10	36	59.84	1235225	12253432	96	7	4.1	72.8	20	1.6	5.3	0.3	3.69	11.5	34.1	92.4	31.2	33.8	13.5	69	7.9	845486808
10.6	0-45	5	15	14	14	12	7	33	62.4	1.46751e+06	1.55556e+07	142	10.5	3.6	20	65.1	9.5	2.1	3.3	4.11	9.6	29.5	71.5	23.3	32.5	13.6	79	9.3	1.22889e+09
[truncated: 6 more columns]

## Sheet: micro granules
DG #	range	0	1-2	3-4	5-6	7-8	9-10	>10	radius	dg vol	plt dg vol
4.97	0-20	15	14	17	26	16	5	9	56.51	110567	549518	577	6.8	8.7	11.4	78.7	5.6	4.3	0	2.52	7.7	22.8	90.3	30.6	33.9	14.2	387	6.9
4.05	0-14	11	27	21	19	12	6	4	38.53	278006	1.12592e+06	457	6.8	9.5	41.9	49.3	5.7	2.8	0.3	4.27	10.2	31.3	73.3	23.8	32.4	22.8	264	6.9	2.97244e+08		DG #
4.34	0-12	1	26	31	24	11	3	4	47.83	589148	2.5569e+06	540	6.5	4.8	35.8	48.9	4.1	4.6	6.6	3.67	11.3	33	89.9	30.7	34.1	12.8	252	6.6	6.44339e+08
3.95	0-12	4	29	34	19	10	4	2	50.05	667107	2.63507e+06	403	7.8	4.8	62.9	21.1	13.7	1.5	0.8	3.77	11.5	34.1	90.3	30.4	33.7	11.8	184	7.7	4.84854e+08		Mean	4.312
3.86	0-19	5	27	41	14	9	2	3	47.54	715209	2.76071e+06	284	7.4	4.4	56.9	32.6	5.3	3.5	1.7	4.02	11.6	34.2	85	28.9	34	14.1	169	7.2	4.66559e+08		Standard Error	0.035755
4.01	0-15	1	33	23	13	7	8	6	48.03	761674	3.05431e+06	190	7	3.9	70.6	21.2	4.4	3.4	0.4	3.29	10.5	31.1	94.5	31.9	33.8	15.6	96	7	2.93214e+08		Median	4.26
3.8	0-8	5	15	20	45	5	10	0	53.81	838952	3.18802e+06	254	7.4	4.5						3.75	12	34.9	93	31.9	34.3	11.9	131	7.6	4.1763e+08		Mode	3.86
4.86	0-17	6	21	23	23	14	7	6	51.21	673491	3.27317e+06	580	6.4	3.4	57.3	27.9	5.2	9.3	0.3	3.99	12.1	37	92.8	30.2	32.6	13	223	6.9	7.29917e+08		Standard Deviation	0.459281
4.47	0-14	19	17	16	28	8	7	5	52.74	733321	3.27795e+06	336	10.4	2.8	46.3	35.6	8.6	8.8	0.7	3.79	12.2	35.7	94.2	32.2	34.1	12.3	166	8.7	5.44139e+08		Sample Variance	0.210939
4.33	0-14	7	20	30	23	12	4	4	49.27	759106	3.28693e+06	369	8.7	40	56.9	23.1	9.2	8.2	2.6	3.41	9.1	27.6	81	26.7	32.9	14.1	195	8.6	6.40951e+08		Kurtosis	-0.454795
3.81	0-10	18	20	20	16	4	2		55.66	889015	3.38715e+06	28	10.4	5.7	71.2	19.2	7.1	2.1	0.4	3.74	11.7	34.1	91.2	31.4	34.4	12.2	19	9.6	6.43558e+07		Skewness	0.62272
3.71	0-12	5	35	30	17	7	4	2	57.5	972474	3.60788e+06	359	7.5	6.2	66.6	25.5	5.3	2.2	0.4	2.49	7.7	24.3	97.7	31	31.6	14.1	196	7.9	7.07144e+08		Range	1.94
4.02	0-19	19	22	22	21	8	3	7	52.74	898330	3.61129e+06	392	8.3	5.6	60.4	28.2	3.1	3.2	5.1	3.63	9.9	29.6	81.3	27.1	33.3	15	189	8.1	6.82533e+08		Minimum	3.68
3.81	0-18	8	35	22	20	11	1	3	56.83	956457	3.6441e+06	578	6.1	9.8	63.4	22.1	8.2	5.9	0.4	3.82	11.1	33.1	86.7	29	33.4	13	316	6.2	1.15154e+09		Maximum	5.62
4.47	0-14	8	25	27	16	11	9	4	56.65	1.25473e+06	3.72804e+06	261	7.1	5.4	52.5	40.6	4.7	1.4	0.8	3.89	11.5	33.9	87.2	29.5	33.8	11.5	152	7.3	5.66662e+08		Sum	711.48
3.79	0-10	11	33	23	19	11	5	1	54.64	998907	3.78586e+06	394	8.5	3.8	44.4	42	10.2	3.3	0.1	3.61	10.9	33.1	91.8	30.4	33	12.7	209	8.6	7.91244e+08		Count	165
3.87	0-15	14	29	27	15	7	4	4	52.46	1.00556e+06	3.89151e+06	23	5.2	29.7	71.1	18.4	7.6	2.6	0.3	2.93	9.9	30.9	105.4	33.6	31.9	19.6	261	7.4	1.01569e+09
3.9	0-26	19	37	10	13	7	7	7	57.57	1.06076e+06	4.13695e+06	274	7.7	6	66.8	22.1	6.1	4.2	0.8	3.66	11.7	34.9	95.1	32.1	33.7	12.8	129	7.9	5.33667e+08
4.53	0-19	17	29	18	8	7	10	11	51.76	943212	4.27275e+06	201	8																0
4.94	0-14	0	24	31	22	13	7	3	52.9	869672	4.29618e+06	744	6.5	12.7	31.5	54.7	5	8.6	0.2	3.84	10.8	32.3	84	28	33.3	13.2	353	6.4	1.51655e+09		0		1-2		3-4		5-6		7-8		9-10		>10		radius		dg vol		plt dg vol
3.89	0-21	13	32	22	17	8	3	6	57.16	1.14314e+06	4.44683e+06	526	6.5																0
3.7	0-26	13	31	26	20	4	1	5	58.6	1.20552e+06	4.46043e+06	442	7.4	4.9	27.1	30.5	4.3	7.5	0.6	3.39	10.6	31.8	93.7	31.3	33.3	13.3	226	7.3	1.00806e+09		Mean	9.68553	Mean	26.522	Mean	25.0189	Mean	18.1195	Mean	9.92453	Mean	5.23418	Mean	5.57143	Mean	61.6747	Mean	1.39815e+06	Mean
4.84	0-18								50.71	924799	4.47603e+06	202																	0		Standard Error	0.425777	Standard Error	0.467632	Standard Error	0.462465	Standard Error	0.433397	Standard Error	0.24379	Standard Error	0.186449	Standard Error	0.22338	Standard Error	0.432141	Standard Error	25645.5	Standard Error
4.32	0-19	8	20	28	24	11	4	5	55.87	1.04939e+06	4.53335e+06			8.8	23.8	65.7	4.5	2.1	3.9	3.87	11.2	33.7	86.8	28.8	33.2	15	301	6.8	1.36454e+09		Median	9	Median	27	Median	24	Median	18	Median	10	Median	5	Median	5	Median	62.71	Median	1.44897e+06	Median
3.84	0-12	8	35	26	14	6	4	7	61.62	1.1849e+06	4.55001e+06	259	7.4	4.7	41.2	40.6	4.1	4.7	9.4	4.16	13.6	39.9	96	32.8	34.2	12.6	129	8.1	5.86951e+08		Mode	8	Mode	25	Mode	24	Mode	21	Mode	11	Mode	4	Mode	4	Mode	52.74	Mode	#N/A	Mode
4.31	0-18	8	19	33	21	10	6	3	55.9237	1057093	4.55607e+06	433	8.5	5.8	51.4	32.9	9.8	5.1	0.8	3.81	11.2	33.8	88.8	29.6	33.2	13.7	227	8.3	1.03423e+09		Standard Deviation	5.36885	Standard Deviation	5.89662	Standard Deviation	5.83146	Standard Deviation	5.46492	Standard Deviation	3.07408	Standard Deviation	2.34363	Standard Deviation	2.77208	Standard Deviation	5.55095	Standard Deviation	329422	Standard Deviation
3.91	0-15	13	28	20	18	13	4	4	61.04	1.16643e+06	4.56075e+06	563	7.7	4.2	35.2	50.5	7	7.1	0.2	3.96	11	33.7	85	27.8	32.7	14.2	247	8.1	1.1265e+09		Sample Variance	28.8245	Sample Variance	34.7701	Sample Variance	34.006	Sample Variance	29.8654	Sample Variance	9.44996	Sample Variance	5.49258	Sample Variance	7.68441	Sample Variance	30.8131	Sample Variance	1.08519e+11	Sample Variance
3.73	0-16	7	37	26	15	5	7	3	59.19	1.24695e+06	4.65113e+06	355	8	5.5	65	27	6.7	1.2	0.1	3.8	11.4	34.2	90.1	30.1	33.4	12.9	164	7.7	7.62785e+08		Kurtosis	-0.574505	Kurtosis	-0.318726	Kurtosis	0.551695	Kurtosis	3.38726	Kurtosis	1.46603	Kurtosis	1.07994	Kurtosis	0.831355	Kurtosis	1.34108	Kurtosis	1.32169	Kurtosis
4.98	0-25	11	22	24	15	9	8	11	53.38	935572	4.65915e+06	116	8.7																0		Skewness	0.238466	Skewness	-0.103134	Skewness	0.402575	Skewness	1.05003	Skewness	0.295693	Skewness	0.486694	Skewness	0.652738	Skewness	-0.731114	Skewness	-0.827737	Skewness
4.69	0-19	11	34	20	7	12	5	11	54.19	995730	4.66997e+06	306	7																0		Range	24	Range	29	Range	33	Range	38	Range	22	Range	14	Range	16	Range	34.95	Range	1.94285e+06	Range
3.76	0-18	12	25	32	17	8	2	4	61.55	1.2574e+06	4.72782e+06	159	9.2	4.5	22.8	55.4	7.7	11.2	2.9	3.8	11.8	34.1	89.8	31	34.5	12.7	155	9.3	7.32812e+08		Minimum	0	Minimum	12	Minimum	10	Minimum	7	Minimum	1	Minimum	1	Minimum	0	Minimum	38.53	Minimum	110567	Minimum
4.34	0-22	14	20	28	17	13	2	6	56.04	1.09638e+06	4.7583e+06	400	7.4	4.5	69.5	22.1	2.8	5.5	0.1	3.65	11.6	34.9	95.5	31.8	33.3	12.3	238	7.4	1.13248e+09		Maximum	24	Maximum	41	Maximum	43	Maximum	45	Maximum	23	Maximum	15	Maximum	16	Maximum	73.48	Maximum	2.05342e+06	Maximum
4.13	0-16	14	20	27	17	13	5	4	56.37	1163008	4.80322e+06	573	7.4	7.8	66.9	23.6	5.4	3.1	1	3.78	11.3	34.5	91.2	29.9	32.8	14.2	289	7.4	1.38813e+09		Sum	1540	Sum	4217	Sum	3978	Sum	2881	Sum	1578	Sum	827	Sum	858	Sum	10176.3	Sum	2.30694e+08	Sum
4.37	0-19	16	25	16	21	13	5	6	59.02	1.11943e+06	4.89191e+06	252	8.4	2.5	78.1	7.8	0	14.1	0	4.26	4.2	31.4	73.6	9.9	13.4	15.7	149	9.6	7.28895e+08		Count	159	Count	159	Count	159	Count	159	Count	159	Count	158	Count	154	Count	165	Count	165	Count
3.86	0-18	9	37	19	16	12	5	2	62.08	1.2702e+06	4.90298e+06	331	6.2	3.3	45	44.4	4.9	2.2	0.5	3.41	10.3	32	93.6	30.3	32.4	13.9	174	6.5	8.53118e+08
3.82	0-14	9	30	30	14	8	5	4	58.68	1285655	4.9112e+06	445	5.8	4.5	71.6	21.4	1.9	4.5	0.6	4.03	13.2	40.4	100.2	32.8	32.7	13.8	249	6.5	1.22289e+09
4.4	0-20	11	25	26	23	6	1	9	56.47	1.11724e+06	4.91583e+06	412	6.9	5.7	60.9	28.6	7.5	2.7	0.3	4.14	12.1	37.6	90.9	29.2	32.1	14.1	226	7.1	1.11098e+09
4.86	0-19	15	16	28	21	5	4	11	57.41	1.01256e+06	4.92104e+06	290	8.2	3.4	57.3	36.9	4.8	0.7	0.3	3.87	9.5	30.6	78.9	24.5	31.1	17.9	157	8.5	7.72603e+08
4.44	0-20	4	28	26	21	12	4	5	57.29	1.1304e+06	5.01898e+06			6.8						3.91	9.3	29.7	76	23.7	31.2	18.5	412	6.1	2.06782e+09
3.9									61.23	1.29662e+06	5.0568e+06																		0
3.89	0-14	8	29	27	20	9	5	2	58.25	1.30691e+06	5.08388e+06	489	7.1	5.2	62	34	1.7	1.9	0.1	3.91	9.4	30.4	77.6	24	30.9	22	300	7.5	1.52516e+09
3.78	0-18	8	27	32	19	10	1	3	64.5	1.34886e+06	5.09868e+06	443	8.6	4.9	48.1	39.7	8.1	3	1.1	3.81	11.8	34.9	91.4	31.1	34	13.6	189	8.6	9.6365e+08
5.1	0-14	2	22	22	18	23	8	5	56.07	1.01517e+06	5.17738e+06	170	8	9.4	70.4	16.6	12.6	0.2	0.2	3.35	10.1	29.8	88.8	30.1	33.9	15	100	7.7	5.17738e+08
4.62	0-14	7	16	30	21	13	7	5	60.13	1.14385e+06	5.28457e+06	321	7.8	9.1	56.4	35	7.7	0.6	0.3	3.92	11.5	34.9	89	29.4	33	12.9	191	8.3	1.00935e+09
3.96	0-17	11	23	24	26	11	3	2	62.74	1.34654e+06	5.33232e+06	294	8.2	5.4	51.3	40.7	7.2	0.8	0	3.36	11.3	33.3	98.9	33.5	33.8	13.1	151	8.2	8.0518e+08
3.88	0-14	11	27	26	22	7	4	3	58.7	1392898	5.40444e+06	438	7.7	4.4	64.8	23.8	9.4	1.6	0.4	3.87	9.8	30.8	79.6	25.3	31.8	32.1	275	8.7	1486222166
4.3	0-21	17	23	20	14	12	7	7	59.23	1.25685e+06	5.40446e+06	270	72	5.8	57	32.8	5.8	4.2	0.2	4.06	12.1	34.8	85.6	29.8	34.8	13.9	165	7.7	8.91736e+08
4.87	0-14	1	28	26	16	12	11	6	57.79	1.112e+06	5.41542e+06	393	6.3	6.3	55.5	36.4	5.6	1.9	0.6	4.12	12	35.9	87.2	29.1	33.3	12.1	158	6.7	8.55636e+08
3.79	0-10	8	20	36	21	11	4	0	57.37	1446695	5.48297e+06	358	6.6	5.6	29.9	52.7	4.9	11.9	0.6	3.43	9.7	9.7	83.7	28.2	33.7	12.8	249	6.6	1.36526e+09
3.98	0-14	12	28	19	20	12	4	5	60.45	1.38283e+06	5.50368e+06	356	9.2	3.5	57.7	29.4	10.9	1.5	0.5	3.8	12.1	36.4	95.6	31.7	33.2	11.9	157	8.1	8.64077e+08
3.71	0-8	2	28	35	25	10			65.79	1.48423e+06	5.50649e+06	447	6.1	3.7	54.9	35.4	5.6	3.5	0.6	3.77	9.3	28.5	75.6	24.6	32.5	13.4	224	6.4	1.23345e+09
3.78	0-18	7	33	27	19	7	3	4	63.14	1.46293e+06	5.52989e+06	615	6.5	6.9	70.2	21.6	5.9	2	0.3	3.25	9.9	29.1	89.6	30.6	34.1	12.8	347	6.4	1.91887e+09
4.11	0-14	8	25	30	20	7	5	5	63.84	1.34771e+06	5.53909e+06	441	7.6	5.6	60.4	27.7	7.4	4.4	0.1	4.36	13.3	39.5	90.5	30.5	33.6	13	185	7.3	1.02473e+09
4.22	0-16	17	22	25	14	12	1	1	58.22	1.31534e+06	5.55075e+06	7.2	472	10.1	29.7	54.9	11.7	3.5	0.2	4.06	10.6	32.4	79.9	26.2	32.8	14.4	310	7	1.72073e+09
3.85	0-24	15	30	25	17	5	2	6	61.7	1.446e+06	5.56709e+06	361	8.1	5.1	59.2	31.9	3.7	1.8	3.4	3.49	10.5	32.1	91.8	30	32.6	13	170	8.2	9.46405e+08
4.06	0-31	21	32	17	9	6	7	9	60.24	1.37702e+06	5.5907e+06	240	8.7	8.5	79.1	17.7	2.3	0.9	0	3.09	9.6	28.6	92.5	31	33.5	15.3	162	8.8	9.05693e+08
4.04	0-21	19	30	20	10	4	7	8	60.19	1.39369e+06	5.63051e+06			7.2	69	25.3	4.8	0.8	0.1	3.81	10.9	32.5	85.2	28.7	33.7	13	200	7.8	1.1261e+09
4.48	0-14	0	23	41	18	10	3	5	58.7	1.25894e+06	5.64004e+06	451	7.5	6.8	82	11.7	4.2	2.1	0	3.37	8.8	27.4	81.3	26.2	32.2	13.8	277	7.3	1.56229e+09
3.9	0-18	8	35	24	17	6	7	3	62.18	1.44893e+06	5.65083e+06	358	9.2	6.9						3.36	11.3	34.5	102.5	33.7	32.8	13.5	166	8.7	9.38038e+08
3.88	0-10	4	34	24	27	1	4		65.78	1.4591e+06	5.66131e+06	629	6.5	3.7	47.7	39.4	10	2.6	0.3	3.75	10.6	32.2	85.9	28.2	32.8	12.8	314	6.9	1.77765e+09
4.94	0-12	5	13	30	29	10	7	6	58.42	1.14618e+06	5.66213e+06	622	8.5	2.7	34.2	36.8	8.7	19.5	0.8	3.25	9.3	29.1	89.5	28.6	31.9	24	318	7.9	1.80056e+09
4.61	0-17	1	25	31	22	11	5	5	56.36	1.2302e+06	5.67121e+06	315	7.5	5.9	54.1	32.6	6.4	2.2	4.7	3.93	12.9	39.7	100.8	32.8	32.5	12.8	139	7.8	7.88299e+08
4.08	0-17	13	27	22	17	11	4	6	61.59	1.39846e+06	5.70572e+06	373	7.6	7.2	43.5	39	11.4	6	0.1	3.43	11	33.6	97.7	32.1	32.9	15	215	8.3	1.22673e+09
3.84	0-16	15	30	22	13	9	5	6	65.77	1489486	5.71963e+06	537	7.1	6.1	41.6	39	11.1	7.9	0.4	4.01	11.7	34.8	86.5	29.1	33.6	13.4	243	6.4	1.38987e+09
3.68	0-16	18	30	21	13	12	4	5	64.28	1.55505e+06	5.7226e+06	413	7.8	3.8	25.4	52.7	18.2	3.7	0	3.05	9.4	28.2	92.6	30.7	33.2	13.7	235	7.6	1.34481e+09
4.77	0-23	9	30	24	13	10	7	8	58.83	1.21022e+06	5.77275e+06	692	6.2	6.3	54.5	34.1	6.7	4.2	0.5	4.01	11.3	34.4	85.7	28.3	32.9	13.2	374	6.3	2.15901e+09
3.96	0-17	9	23	35	20	8	2	3	63.39	1.45832e+06	5.77495e+06	639	5.8	5.1	35.4	54.5	4.3	2.3	3.5	3.95	11.8	34.6	87.5	29.8	34	12.8	285	6.2	1.64586e+09
3.72	0-16	19	26	24	13	9	5	4	63.16	1.55677e+06	5.79118e+06	602	6.7	9.8						3.43	11.4	33	96.2	33.2	34.5	11.6	241	7	1.39567e+09
4.16	0-34	12	41	21	11	6	10		62.29	1.39725e+06	5.81257e+06																		0
4.39	0-23	16	33	13	12	10	7	9	61.58	1.32755e+06	5.82797e+06	515	8.3	3.5	49.1	33.1	2.8	1.9	13.1	3.13	9.5	28.2	89.9	30.4	33.8	12.5	286	7.9	1.6668e+09
4.22	0-19	14	21	33	13	9	6	4	64.46	1.3814e+06	5.82952e+06	547	7.8	6.5	51.1	33.2	12.4	2.7	0.6	3.69	11.7	34.7	94.1	31.8	33.8	12	274	7.7	1.59729e+09
3.7	0-15	16	27	22	17	10	4	4	65.08	1.58721e+06	5.87267e+06	408	7.7	6.3	60.8	29.8	7	2.4	0	3.46	9	28.4	82.1	25.9	31.5	17.2	259	7.8	1.52102e+09
3.85	0-18	16	34	18	10	11	4	7	64.88	1.52892e+06	5.88632e+06	446	8.2	5.5	62.7	25.5	6.2	5	0.6	3.78	11.2	34.4	91	29.5	32.4	12.5	232	8.3	1.36563e+09
3.86	0-23	9	36	24	12	12	4	3	61.28	1.52849e+06	5.89997e+06	335	7.2	4.6	66.3	25.3	6.2	1.7	0.5	3.81	11.9	36.4	95.5	31.2	32.7	13.1	158	7.8	9.32196e+08
4.58	0-15	4	29	27	16	11	8	5	62.74	1.29072e+06	5.91152e+06	457	7	6	48.7	31.8	6.7	12.3	0.5	4.06	12.5	37.3	91.7	30.9	33.7	13.3	214	7.4	1.26506e+09
3.78	0-15	6	33	30	15	6	6	4	67.91	1.57549e+06	5.95535e+06	494	6.6	5.4	54.9	36.1	4.8	1.9	2.3	3.4	10.5	29.7	87.5	31	35.4	15.6	276	6.7	1.64368e+09
4.72	0-12	4	24	25	19	16	7	5	59.98	1.26869e+06	5.98821e+06	267	8	6.4	56.4	34.4	4.7	3.1	1.4	3.21	10.4	31.4	97.8	32.5	33.2	14.3	188	8.2	1.12578e+09
3.9	0-17	15	31	23	9	11	7	5	61.43	1.54172e+06	6.01272e+06	272	8.2	3.1	42.9	46.5	7.8	2	0.8	3.68	11.5	34.2	93	31.3	33.6	12.3	142	8	8.53806e+08
3.93	0-27	5	33	30	19	9	1	3	64.19	1.53138e+06	6.01831e+06	364	8.6	5.2	67.8	23.6	6.7	1.6	0.3	3.69	10.7	32.9	88.9	29	32.6	13.8	180	8.4	1.0833e+09
4.01	0-14	14	28	20	13	12	9	4	64.51	1.5026e+06	6.02544e+06	296	6.8	5.1	47.7	42.4	2.8	7	0.1	3.2	10.3	30.9	96.4	32.1	33.3	12.4	160	6.6	9.64071e+08
3.86	0-18	16	37	13	13	9	5	7	66.53	1.56229e+06	6.03044e+06	545	6.9	5.6	45	45.5	7.1	1.2	1.2	3.86	12.1	35	90.7	31.3	34.5	12.5	265	6.7	1.59807e+09
3.85	0-18	8	35	25	21	4	4	4	63.3	1.56685e+06	6.03235e+06	393	6.4	5.1	69.5	23.7	4.3	2.2	0.3	4.19	12.7	36.9	88.1	30.4	34.4	12.3	91	7.2	5.48944e+08
3.68	0-16	16	29	27	9	9	5	5	67.68	1.64472e+06	6.05255e+06	252	8.1	5	57.6	27.7	6.7	4.3	3.7	3.88	11.2	34.1	87.8	29	33	13.9	159	8.2	9.62356e+08
4.59	0-19	7	25	24	24	12	5	5	60.34	1.3276e+06	6.09369e+06	285	7.7	4.3	61.2	22	7.2	9.6	2.7	3.53	11.4	34.5	97.7	32.3	33	12.8	208	7	1.26749e+09
5.08	0-17	13	23	19	18	11	3	13	57.53	1.20098e+06	6.101e+06	390	8.5	5.1	40.9	44.2	7.4	5.5	2	4	11.9	36.3	90.5	29.8	32.9	14.6	192	8.3	1.17139e+09
4.36	0-23	13	30	21	15	11	2	8	60.96	1.41105e+06	6.15218e+06	572	7.4	5.7	66	25.3	6.6	1.9	0.2	4.33	13.6	40.7	93.9	31.4	33.4	13	243	7.3	1.49498e+09
4.88	0-16	1	23	31	23	9	5	8	58.09	1.28528e+06	6.27216e+06	425	8.7	6.8	68.7	21.7	2.2	6.7	0.7	3.34	9.9	30.1	90	29.7	32.9	14.8	229	6.7	1.43633e+09
4.02	0-14	9	29	20	21	14	6	1	67.25	1.56206e+06	6.27948e+06	381	8.6	5.4	57.8	23.7	8.6	2.6	7.3	3.26	10.6	31.2	95.6	32.5	34	12.9	190	8.4	1.1931e+09
3.94	0-14	11	25	27	20	8	7	2	65.82	1.59414e+06	6.28092e+06	706	6.6	6.3	52.3	36.1	7.2	3.2	1.2	3.8	10.1	30.9	81.4	26.6	32.6	16	305	6.5	1.91568e+09
4.27	0-18	22	19	23	10	11	7	8	65.1	1.47494e+06	6.29801e+06	361	8.3	7.1	71.4	19.6	4.6	4.1	0.3	3.57	10.3	30.9	86.6	28.8	33.3	14	183	8.3	1.15254e+09
4.34	0-18	6	26	34	14	10	5	5	63.09	1.46235e+06	6.34658e+06	310	7	4.2	48.7	36.3	9.3	5.1	0.6	3.63	11.7	34.2	92.9	31.8	34.2	13.4	131	7.4	8.31402e+08
4.62									61.1	1.37728e+06	6.36301e+06																		0
4.39	0-16	15	25	19	19	11	5	6	62.78	1.45463e+06	6.38581e+06	236	7.3	3.5	58.3	30	3.4	5.2	3.1	3.07	10.8	31.9	103.8	35.3	34	14.6	96	7.5	6.13037e+08
4.98	0-25	12	24	22	15	8	8	11	58.55	1297201	6.46006e+06	339	7.3	6.2	74.7	15.6	3.2	1.4	5.1	2.5	6.7	20	80.2	27	33.6	15.4	285	7.6	1.84112e+09
3.82	0-20	12	32	21	18	9	4	4	60.66	1694534	6.47312e+06	512	7.1	8.2	54.2	26.4	6	4.6	8.8	3.73	11.2	33.4	89.4	30.1	33.6	11.6	228	6.9	1.47587e+09
4.47	0-14	2	23	37	18	10	6	4	66.14	1.44883e+06	6.47626e+06	534	7.9	5.1	11.7	28.5	51.8	6.1	1.9	3.34	10.7	31.9	95.3	31.9	33.5	12.8	264	7.8	1.70973e+09
4.26	0-23	11	32	24	11	9	6	8	62.71	1.53525e+06	6.54016e+06	325	7.5	4.3	56.7	37.7	4.6	0.9	0.1	3.49	11	33.1	94.8	31.5	33.2	12.8	180	7.3	1.17723e+09
4.23	0-16	12	25	15	32	11	2	3	66.23	1.55149e+06	6.56281e+06	541	7.9	6.1	57	28.4	11	3.1	0.5	3.71	11.3	33.2	89.5	30.4	33.9	13.4	244	7.6	1.60133e+09
4.21	0-12	3	31	28	17	9	9	3	63.31	1.5782e+06	6.64423e+06	562	6.3	7.5	58.2	29.2	8.9	3.4	0.3	3.7	11.4	35	94.6	31	32.7	15.4	289	6.4	1.92018e+09
4.82	0-15	8	18	25	24	13	7	5	65.76	1.38044e+06	6.65372e+06	402	8.2	4.3	69.9	20.2	4	5.2	0.7	3.15	6.6	21.7	68.8	21.1	30.6	24.6	232	9	1.54366e+09
4.8	0-29	13	25	15	22	10	6	9	63.35	1397340	6707232	402	8.1	5.9	61.5	22.3	9.1	5.1	2	3.15	9.7	30.2	95.7	30.8	32.2	12.3	195	8	1307910240
4.29	0-14	4	34	27	16	7	6	6	62.81	1.56454e+06	6.71189e+06	480	6.4	7	66.5	25.2	6.2	1.7	0.4	3.76	11.5	35.4	94.2	30.5	32.3	13.7	217	6.2	1.45648e+09
4.36	0-14	2	22	32	27	8	7	3	65.18	1.54253e+06	6.72545e+06	434	6.8	3.8	53.7	36.5	2.7	4.9	2.2	3.87	11.6	35.4	91.5	30.1	32.8	13.3	198	8.2	1.33164e+09
4.74	0-18	6	26	27	18	11	6	7	62.26	1.41898e+06	6.72595e+06	435	7.4	5.7	57.4	26.6	13	2.3	0.7	4.09	10.9	33.6	82.1	26.7	32.5	12.6	233	7.4	1.56715e+09
5.43	0-17	4	12	23	37	12	6	6	54.43	1.24014e+06	6.73394e+06	556	8.3	5.8	68.7	24.1	3.5	3.1	0.6	3.81	11.1	32.8	85.9	29	33.7	12.8	290	8.1	1.95284e+09
5.48	0-23	10	20	16	22	14	8	11	58.71	1.24522e+06	6.82378e+06	491	8	8	63	26.4	2.7	3.7	4.2	3.65	11.2	33.3	91.1	30.6	33.5	13.3	266	8.1	1.81513e+09
4.01	0-15	12	31	24	11	9	6	7	65.94	1.70358e+06	6.83137e+06	418	6.9	6.2	54.8	25.7	7.5	11.8	0.2	3.76	11.5	35.3	93.7	30.4	32.5	13.1	205	6.6	1.40043e+09
4.73	0-19	8	26	18	24	10	6	8	64.17	1.44632e+06	6.84112e+06	488	7.9	8.2	48	46.4	3.3	1.9	0.4	4.15	12.3	36.9	88.8	29.7	33.4	13.4	203	7.9	1.38875e+09
3.85	0-19	8	32	31	11	11	1	6	63.88	1.78331e+06	6.86575e+06	216	7.6	4.7	51.3	38.3	6	22.6	1.8	3.38	10.2	30.1	89.1	30.3	34	12.7	122	7.9	8.37622e+08
3.92	0-15	12	27	23	19	11	6	2	65.76	1752903	6.87138e+06	655	8.7	12.3	60.3	31.5	3.7	3.7	0.8	3.78	10.6	32.1	85	28	33	13.2	322	8.4	2.21258e+09
4.26	0-17	8	27	24	23	8	7	4	63.64	1.61533e+06	6.8813e+06	336	9	5.1	45.3	34.9	7.5	10.5	1.8	3.47	10.1	31.1	89.6	29	32.4	14.7	202	9.3	1.39002e+09
3.97	0-14	24	28	12	11	16	5	6	70.01	1.73479e+06	6.88713e+06	341	7.9	3.8	62.6	29.5	5.8	1.3	0.8	4.13	11.7	34.5	83.5	28.4	34.1	13.7	151	8.1	1.03996e+09
4.33	0-27	5	26	31	23	6	5	5	64.74	1.5945e+06	6.90421e+06	484	7.3	5.2	63.7	29.3	4.5	1.8	0.7	3.78	11.6	34.7	91.8	30.7	33.4	12.9	232	7.5	1.60178e+09
4.74	0-23	4	31	29	12	14	5	7	62.97	1.4579e+06	6.91047e+06	560	6.6	4.9	60.2	27.3	7.9	4.3	0.3	3.98	11.9	34.4	86.2	29.8	34.5	13.3	242	7.3	1.67233e+09
4.01	0-17	15	29	23	14	4	8	7	65.43	1.72644e+06	6.92304e+06	409	7.3																0
4.22	0-11	11	21	24	23	13	5	4	64.49	1.6505e+06	6.9651e+06	253	8.5	4.6	58.7	28.9	7	5.3	0.1	3.34	10.3	31.4	93.7	30.7	32.7	13.7	164	8.2	1.14228e+09
5.35	0-20	0	21	24	24	16	8	8	62.15	1.31133e+06	7.01562e+06	351	6.6	4.6	46.9	47.5	3.6	2	0	4.1	11.7	36.9	89.9	28.6	31.8	14.4	175	6.6	1.22773e+09
4.46	0-17	4	37	19	12	12	9	7	59.58	1.57329e+06	7.01688e+06	354	8.8	4.8	55.3	34.4	6.9	3.3	0.1	4.86	9.3	30.3	62.2	19	30.6	18.1	203	7.7	1.42443e+09
4.53	0-18	19	20	17	18	11	8	7	66.51	1.55666e+06	7.05165e+06	408	8.9	5.8	45.4	43.8	3.2	7.4	0.2	3.64	10.4	32.5	89.1	28.7	32.1	16.8	211	10.5	1.4879e+09
5.31									60.15	1.33308e+06	7.07865e+06																		0
4.84	0-41	6	33	23	15	10	8	6	62.63	1.46627e+06	7.09674e+06	624	6	5.8 R	65.6	27.6	5.9	0.7	0.2	2.96	11.2	33.6	113.3	37.9	33.4	12.5	101	6.1	7.16771e+08
3.97	0-15	19	22	21	19	7	1	9	64.33	1.79121e+06	7.11109e+06	382	9	5.5	67.7	25	4.2	3.1	0	4.77	13.5	40.1	84	28.3	33.6	12.6	204	9.2	1.45066e+09
4.67	0-17	7	22	30	16	14	5	6	63.11	1533365	7.16081e+06	297	7.4	4.1	34.7	49.9	6.1	7.2	2.1	3.87	11.1	33.3	86	28.8	33.4	14.3	183	7.4	1.31043e+09
4.67	0-14	0	21	31	26	14	4	4	65.9	1.53761e+06	7.18063e+06	402	10	4.8	58.5	34.4	6	1.1	0	4.13	11.7	34.8	84.2	28.3	33.6	14.6	185	9.7	1.32842e+09
4.82	0-17*	11	21	22	21	10	6		60.46	1.49158e+06	7.1894e+06	393																	0
3.89	0-12	6	33	28	16	8	6	3	64.02	1.85428e+06	7.21313e+06	282	7.2	3	57.7	28.5	11.2	2.5	0.1	2.96	9.2	26.4	89.2	31	34.7	12.9	197	7.3	1.42099e+09
4.3	0-14	7	25	30	15	13	4	6	67.82	1.69005e+06	7.26722e+06	353	7	6.6	67.3	23.7	5.1	2.1	1.8	3.82	11.4	34.3	89.7	29.9	33.3	13.1	196	7.5	1.42438e+09
4.29	0-18	9	27	19	21	17	4	3	67.83	1.69585e+06	7.27519e+06	372	9.3	6.5	34	33	4.7	27	1.3	3.27	9.6	29.6	90.3	29.3	32.4	14.9	213	9.1	1.54962e+09
4.69	0-18	14	14	33	12	12	5	10	61.73	1.552e+06	7.27888e+06	268	6.5																0
5.05	0-21	4	30	30	22	7	3	4	58.09	1.44897e+06	7.3173e+06	210	6.6	4.2	64	25.1	8.2	2.7	0	2.88	8.6	26	90.3	29.8	33	13.8	146	6.8	1.06833e+09
3.95	0-12	9	20	28	19	7	3	6	69.7	1.85638e+06	7.33271e+06	436	7.6	4.2	52.2	39.7	4.7	3.1	0.3	4.15	11.4	34	81.8	27.5	33.6	12.9	202	7.3	1.48121e+09
3.87	0-16	6	34	28	13	10	6	3	70.61	1.90117e+06	7.35751e+06	156	6.2	4.2	55.6	29.6	11.2	3.1	0.5	4.19	11.7	33.3	79.3	27.8	35.1	12.9	96	6.3	7.06321e+08
4.1	0-21	9	30	28	11	10	4	8	69.81	1.80257e+06	7.39052e+06	673	7.1	6.6	59.5	31.3	5.8	3	0.4	4.21	12.1	36.2	85.7	28.7	33.5	12.4	328	7.4	2.42409e+09
5.62									57.92	1.32049e+06	7.42113e+06																		0
5.04	0-22	13	19	27	14	11	7	9	63.91	1.4725e+06	7.42141e+06	456	7.6	7.3	67	22.4	6.6	1.8	2.2	3.75	9.1	28.4	75.7	24.4	32.2	14.7	267	7.6	1.98152e+09
4.25	0-28	18	25	23	14	8	6	7	64.49	1750306	7.4388e+06	279	8.4	4.7	66.1	24.3	6.9	2.4	0.3	3.28	11.1	32.9	100.2	33.8	33.7	13	137	8.1	1.01912e+09
4.23	0-11	3	22	29	29	13	2	2	69.3	1.76197e+06	7.45312e+06	388	7.5	6.4	66.7	20.6	7.3	4.9	0.5	3.29	11	31.9	96.8	33.4	34.5	12.1	176	7.5	1.31175e+09
4.04	0-15	6	31	27	24	8	4	2	72.15	1.8483e+06	7.46712e+06	282	9.3	3.7	54.8	35.2	6.2	3.8	0	3.41	10.7	31.3	92	31.5	34.3	12.3	134	9.1	1.00059e+09
4.29	0-25	9	29	25	17	7	7	7	62.75	1.74811e+06	7.49941e+06	481	7.9	9.2	67.2	26.4	2.7	1.6	2.1	4.4	13.6	40.9	92.9	30.9	33.2	12.8	233	8.1	1.74736e+09
3.89	0-26	8	35	24	19	6	3	5	70.73	1.93438e+06	7.52474e+06	413	8	4.6	68.8	22.1	6.7	1.4	1	3.29	10.1	31.3	95.1	30.9	32.4	14.9	227	7.9	1.70811e+09
3.74	0-19	4	41	21	22	8	2	2	73.48	2.01628e+06	7.54089e+06	672	6.7	6.8	9.6	32.2	53.5	2.1	2.6	3.97	12.7	36.7	92.5	32.1	34.7	14.1	255	6.7	1.92293e+09
3.77	0-14	5	29	35	16	12	2	1	69.76	2.00706e+06	7.56663e+06	275	6.4	4.7	48.8	25.6	2.1	23.3	0.2	3.98	10.5	32.4	81.2	26.3	32.3	17.6	167	7.2	1.26363e+09
5.08	0-16	2	22	25	21	16	10	4	66.36	1.49534e+06	7.59635e+06	569	9.1	7.2	11	13.4	14.6	0.8	60.2	3.61	10.5	32.5	90.1	29	32.2	13.5	260	8.8	1.97505e+09
4.4	0-27	15	26	22	12	11	5	9	64.08	1.73381e+06	7.62877e+06	246	10.6	4.9	62.4	27.1	4.5	4.3	1.7	3.57	10.6	32.4	90.6	29.7	32.8	14.5	128	10.2	9.76483e+08
4.06	0-24	13	29	20	20	8	4	6	68.91	1.88248e+06	7.64286e+06	448	7.8	3.4	54.9	33.6	6	2.3	3.2	3.51	7.3	24	68.4	20.9	30.6	17.7	310	7.8	2.36929e+09
4.31	0-18	3	22	41	16	12	3	3	66.95	1773992	7.64591e+06	563	7.8	4.2	55.4	30.7	8.7	2.2	3	3.69	11.2	34	92.2	30.4	33	13.4	274	7.5	2.09498e+09
4.52	0-27	7	32	26	11	8	9	7	66.61	1.69161e+06	7.6461e+06	598	8.5	4	55.9	33.1	7.4	3	0.6	3.41	10.5	31.2	91.4	30.7	33.5	13.4	263	8.1	2.01092e+09
3.86	0-14	14	29	26	14	6	5	7	65.06	1.98501e+06	7.66214e+06	338	6.4																0
4.12	0-37	18	31	24	13	5	1	9	65.17	1.8628e+06	7.67473e+06	341	11.1	5.2	60.9	34	2.1	2.9	0.1	3.94	9.3	29	73.4	23.7	32.2	17.4	234	12.1	1.79589e+09
3.74	0-10	9	27	26	21	10	7	0	73.46	2.05342e+06	7.67979e+06	678	6.3	6.7						4.25	12.1	35.4	83.3	28.4	34.1	12.8	303	6.3	2.32697e+09
4.78	0-16	0	19	43	18	10	5	5	66.24	1.61122e+06	7.70165e+06	241	8.4	3.9	59.5	30.5	5.8	4	0.2	3.05	8.2	25.7	84.2	26.7	31.7	16.6	202	8.4	1.55573e+09
4.39	0-21	10	30	20	18	12	2	8	65.97	1.7589e+06	7.72156e+06	451	6.6	6.9	75.4	18.8	4.1	1.7	0	3.67	7.8	25.1	68.3	21.3	31.1	17.6	312	7	2.40913e+09
4.67	0-22	7	27	21	21	11	4	9	64.81	1.65446e+06	7.72633e+06	991	7.5																0
4.84	0-20	4	18	36	20	9	7	6	68.26	1.59896e+06	7.73895e+06	406	6.2	8.2	93.5	3.4	3	0.1	0	3.18	9	27.1	85.4	28.2	33	13.1	224	6.7	1.73353e+09
4.89	0-21	12	24	24	12	10	5	13	64.25	1.58261e+06	7.73895e+06	423	8.7	5.6	56.1	32.3	7.9	2.9	0.8	4.06	8.8	27.6	67.9	21.6	31.7	16.5	246	9.6	1.90378e+09
4.98	0-14	11	17	20	15	11	15	11	67.21	1.56014e+06	7.76952e+06	486	7.7	5.2	51.9	39.4	6	2.5	0.2	3.97	11.3	33.9	85.5	28.4	33.2	13.7	214	8	1.66268e+09
4.24	0-15	10	26	22	19	13	4	6	70.69	1.85159e+06	7.85076e+06	389	8.4	5.7	52.2	36.5	6.1	4.3	0.9	3.57	11.1	33.5	94	31.1	33	13.2	190	8.8	1.49164e+09
5.14	0-32	12	29	17	16	6	4	16	63.08	1.52851e+06	7.85654e+06	57	10.7	8.7	79.6	12.8	3.8	3.8	0	4.07	11.8	34.8	85.6	29	33.9	13.2	28	10.8	2.19983e+08
4.67	0-17	4	25	30	18	13	4	6	62.82	1.68333e+06	7.86114e+06	567	6.7	6.9	45.2	31.7	7.4	3.1	12.6	4.15	9.4	28.6	68.8	22.6	32.9	14.5	308	7.1	2.42123e+09
4.46	0-19	21	13	20	20	14	7	5	71.38	1.76496e+06	7.87171e+06	531	7.3	5.6	50.7	35.5	11	1.9	0.9	4.31	12.8	37.9	87.7	29.8	33.9	12.1	219	7.6	1.72391e+09
4.43	0-17	6	30	23	22	6	5	8	69.57	1.78764e+06	7.91923e+06	461	7.3	4.2	57.3	32.4	6.8	1.6	1.9	3.78	11	33.8	89.5	29.2	32.5	16.6	205	7.7	1.62344e+09
5.22	0-15	14	21	27	15	10	9	4	61.35	1.5234e+06	7.95217e+06	212	6.8	4.6	55.6	34.1	6.3	2.8		3.7	11.7	33.9	91.5	31.7	34.6	12.6	161	6	1.2803e+09
5.36	0-22	5	18	22	28	11	7	10	66.14	1.48587e+06	7.96424e+06	323	8.5	5.3	68.1	22.6	7.5	1.4	0.4	3.52	10.5	30.9	87.6	29.8	34	13.6	156	8.3	1.24242e+09
4.72	0-17	9	22	19	23	14	6	7	67.14	1.69003e+06	7.97692e+06	110	9.3	7.5	63.5	24.2	10.3	1.5	0.5	4	12.5	36.8	92	31.4	34.1	12	66	11	5.26477e+08
4.68	0-24								66.01	1.70784e+06	7.9927e+06																		0
[truncated: 1 more columns]

## Sheet: Other
DG Uranaffin	Control %	Control SE	Micro DG %	Micro SE	Weiss Con %	Weiss SE	Empty Sac%	ES SE
Type 1	22.88	1.26	16.63	2.25	21.5	4.6	5.4	2
Type 2	20.75	1.26	24.63	2.15	19.8	2.8	19.2	3.8
Type 3	40.38	1.41	39.5	3.22	40.7	5.1	30.7	6.5
Type 4	16.13	0.35	18.63	2.03	18	2.4	45.8	5.1
Group	PL #/ml (thou)	PL# SE	DG Diameter (nm)	Dia SE	Females	Males	Ave Age (SD)	Range
Control	215.17	6.62	143.14	1.56	41	8	36.2±18.8	19-64
Micro DG	213	5.54	123.35	0.86	141	24	30.9±21.4	1 mo-83
SPD	209.31	5.42	151.91	23.74	373	126	25.6±16.2	1 day-79
Bleeding Hx	227.9	4.18	150.04	0.68	264	64	24.4±16.4	9 mo-80
High Outliers	184	8.87	141.76	1.65	71	17	26.9±13.3	22mo-65
